# Supplementary material for: Genetic architecture of photosynthesis in Sorghum bicolor under non-stress and cold stress conditions
Source: J Exp Bot. 2017 Aug 18;68(16):4545–57. doi: 10.1093/jxb/erx276 (PMC5853419; doi:10.1093/jxb/erx276)
Supplement: supplementary_table_S10 [file erx276_suppl_supplementary_table_s10.xlsx]

## Sheet: Supplemental table S10
Supplemental table S10. Complete list of sorghum candidate genes localized ± 55 kb of SNPs associated with gas exchange and chlorophyll fluorescence traits in control, cold, recovery and in the cumulative response, ratio control-cold and ratio cold-recovery.
Gene name	Name function	Gene ID	Chromosome	Physical position (start-end)*	SNP Marker	Distance from start of gene (kb)	Distance from end of gene (kb)	Marker R2	P value	q value	trait	Temperature treatment / derived variable
DXR	1-deoxy-D-xylulose 5-phosphate reductoisomerase	Sb03g008650	3	9281158-9287496	S3_9309582	28.424	22.086	0.0918	8.13e-05	0.161692	E	control
					S3_9309593	28.435	22.097	0.0918	8.13e-05	0.161692	E	control
					S3_9309627	28.469	22.131	0.0918	8.13e-05	0.161692	E	control
AAO	abscisic aldehyde oxidase	Sb01g005650	1	4620645-4627469	S1_4620944	0.299	-6.525	0.05432	7.75e-05	0.161692	E	control
					S1_4621008	0.363	-6.461	0.0551	0.000112	0.161692	E	control
					S1_4621013	0.368	-6.456	0.0551	0.000112	0.161692	E	control
					S1_4621015	0.37	-6.454	0.0551	0.000112	0.161692	E	control
					S1_4621030	0.385	-6.439	0.0551	0.000112	0.161692	E	control
					S1_4626257	5.612	-1.212	0.07497	6.93e-06	0.161692	E	control
					S1_4626257	5.612	-1.212	0.07994	3.31e-06	0.0960775	gs	control
					S1_4626940	6.295	-0.529	0.05714	6.27e-05	0.161692	E	control
					S1_4674582	53.937	47.113	0.0565	7.6e-05	0.161692	E	control
AAO	abscisic aldehyde oxidase	Sb01g005670	1	4661698-4669143	S1_4620944	-40.754	-48.199	0.05432	7.75e-05	0.161692	E	control
					S1_4621008	-40.69	-48.135	0.0551	0.000112	0.161692	E	control
					S1_4621013	-40.685	-48.13	0.0551	0.000112	0.161692	E	control
					S1_4621015	-40.683	-48.128	0.0551	0.000112	0.161692	E	control
					S1_4621030	-40.668	-48.113	0.0551	0.000112	0.161692	E	control
					S1_4626257	-35.441	-42.886	0.07497	6.93e-06	0.161692	E	control
					S1_4626257	-35.441	-42.886	0.07994	3.31e-06	0.0960775	gs	control
					S1_4626940	-34.758	-42.203	0.05714	6.27e-05	0.161692	E	control
					S1_4674582	12.884	5.439	0.0565	7.6e-05	0.161692	E	control
AAO	abscisic aldehyde oxidase	Sb01g005680	1	4675588-4682084	S1_4626257	-49.331	-55.827	0.07497	6.93e-06	0.161692	E	control
					S1_4626257	-49.331	-55.827	0.07994	3.31e-06	0.0960775	gs	control
					S1_4626940	-48.648	-55.144	0.05714	6.27e-05	0.161692	E	control
					S1_4674582	-1.006	-7.502	0.0565	7.6e-05	0.161692	E	control
	anthocyanin 5-O-glucosyltransferase	Sb06g018240	6	47645400-47646950	S6_47621281	-24.119	-25.669	0.13982	1.27e-07	0.0155625	Fv/Fm	recovery
	AP2 domain containing protein	Sb03g007200	3	7444770-7446758	S3_7418918	-25.852	-27.84	0.06771	4.9733e-05	0.199475	qP	cumulative response
	AP2 domain containing protein	Sb06g028090	6	56952486-56953552	S6_56955699	3.213	2.147	0.06534	2.3286e-05	0.199475	qP	cumulative response
					S6_56955738	3.252	2.186	0.06534	2.3286e-05	0.199475	qP	cumulative response
					S6_56964983	12.497	11.431	0.06633	2.4305e-05	0.174294	A	cumulative response
					S6_56964983	12.497	11.431	0.06319	4.3167e-05	0.151811	ΦPSII	cumulative response
	AP2 domain containing protein	Sb07g021800	7	56027968-56032037	S7_56027901	-0.067	-4.136	0.07541	9.44e-06	0.174294	A	cumulative response
					S7_56027901	-0.067	-4.136	0.06326	4.8702e-05	0.175556	E	cumulative response
					S7_56027901	-0.067	-4.136	0.06567	3.6473e-05	0.143501	gs	cumulative response
					S7_56027901	-0.067	-4.136	0.06835	2.8709e-05	0.151811	ΦPSII	cumulative response
					S7_56027902	-0.066	-4.135	0.07553	7.7e-06	0.174294	A	cumulative response
					S7_56027902	-0.066	-4.135	0.05828	8.4404e-05	0.175556	E	cumulative response
					S7_56027902	-0.066	-4.135	0.06925	2.0744e-05	0.151811	ΦPSII	cumulative response
	AP2 domain containing protein	Sb09g024400	9	53958633-53959822	S9_53966392	7.759	6.57	0.06631	3.8e-05	0.160796	E	cold
					S9_53966392	7.759	6.57	0.0796	7.55e-06	0.132473	gs	cold
	aquaporin protein	Sb03g047470	3	74371021-74372588	S3_74339803	-31.218	-32.785	0.07774	2.3907e-05	0.174294	A	cumulative response
					S3_74339803	-31.218	-32.785	0.08313	1.5508e-05	0.151811	ΦPSII	cumulative response
	ATP synthase gamma chain	Sb01g042930	1	66202192-66206019	S1_66191667	-10.525	-14.352	0.06985	1.4405e-05	0.10651	Fv´/Fm´	control
					S1_66228189	25.997	22.17	0.07683	2.7988e-05	0.10879	Fv´/Fm´	control
	auxin efflux carrier component	Sb03g043960	3	71204119-71206483	S3_71254339	50.22	47.856	0.05923	6.63e-05	0.161692	E	control
	auxin-induced protein 5NG4	Sb09g020200	9	49369952-49372203	S9_49419570	49.618	47.367	0.07276	4.5153e-05	0.176027	A	cumulative response
	auxin-repressed protein	Sb02g025640	2	60605341-60606234	S2_60572957	-32.384	-33.277	0.11637	7.33e-07	0.045071	Fv/Fm	recovery
ABF1	bZIP transcription factor	Sb03g040510	3	68140707-68142336	S3_68141294	0.587	-1.042	0.07618	7.4129e-05	0.199475	qP	cumulative response
	BES1/BZR1 homolog protein	Sb04g008380	4	9642285-9644157	S4_9643018	0.733	-1.139	0.06181	3.96e-05	0.113195	gs	ratio control-cold
	BES1/BZR1 homolog protein	Sb04g008400	4	9689601-9691318	S4_9643018	-46.583	-48.3	0.06181	3.96e-05	0.113195	gs	ratio control-cold
	calmodulin-binding transcription activator	Sb01g033650	1	56966508-56975715	S1_57017200	50.692	41.485	0.06894	2.1783e-05	0.108655	Fv´/Fm´	control
					S1_57017298	50.79	41.583	0.06579	1.7922e-05	0.108655	Fv´/Fm´	control
					S1_57017604	51.096	41.889	0.07685	3.1224e-05	0.10879	Fv´/Fm´	control
					S1_57017608	51.1	41.893	0.08304	1.5454e-05	0.10651	Fv´/Fm´	control
					S1_57017644	51.136	41.929	0.07022	5.5181e-05	0.10879	Fv´/Fm´	control
					S1_57017668	51.16	41.953	0.07022	5.5181e-05	0.10879	Fv´/Fm´	control
	chalcone synthase	Sb08g001230	8	1197686-1198779	S8_1230430	32.744	31.651	0.09056	4.74e-06	0.10651	Fv´/Fm´	control
	chaperonin	Sb01g034530	1	57992196-57994911	S1_58024730	32.534	29.819	0.06255	4.2223e-05	0.10879	Fv´/Fm´	control
					S1_58044332	52.136	49.421	0.06325	7.2981e-05	0.109247	Fv´/Fm´	control
CYP	cytochrome P450	Sb01g032600	1	55530247-55532611	S1_55575689	45.442	43.078	0.06111	3.9e-05	0.113195	gs	ratio control-cold
CYP	cytochrome P450	Sb01g042270	1	65558388-65560310	S1_65517519	-40.869	-42.791	0.05817	6.8628e-05	0.10879	Fv´/Fm´	control
CYP	cytochrome P450	Sb02g037140	2	71527941-71529764	S2_71572856	44.915	43.092	0.07667	1.5088e-05	0.10651	Fv´/Fm´	control
CYP	cytochrome P450	Sb03g042660	3	70004346-70005951	S3_69973329	-31.017	-32.622	0.11592	7.08e-07	0.0775688	qP	recovery
					S3_69973329	-31.017	-32.622	0.08575	1.8305e-05	0.199475	qP	cumulative response
					S3_70002276	-2.07	-3.675	0.09032	4.17e-06	0.199475	qP	cumulative response
					S3_70023331	18.985	17.38	0.06533	6.0474e-05	0.199475	qP	cumulative response
					S3_70023333	18.987	17.382	0.06533	6.0474e-05	0.199475	qP	cumulative response
CYP	cytochrome P450	Sb03g040670	3	68228438-68230066	S3_68200845	-27.593	-29.221	0.08257	3.11e-05	0.113195	gs	ratio control-cold
					S3_68200856	-27.582	-29.21	0.08257	3.11e-05	0.113195	gs	ratio control-cold
CYP	cytochrome P450	Sb05g002580	5	2716673-2720060	S5_2748486	31.813	28.426	0.06019	6.2363e-05	0.10879	Fv´/Fm´	control
CYP	cytochrome P450	Sb05g024930	5	58106435-58108023	S5_58081423	-25.012	-26.6	0.0671	4.2066e-05	0.160796	E	cold
CYP	cytochrome P450	Sb07g024990	7	59945529-59947342	S7_59896609	-48.92	-50.733	0.06208	0.000107	0.161692	E	control
CYP51	cytochrome P450 51	Sb08g002250	8	2360396-2364391	S8_2341125	-19.271	-23.266	0.06803	3.0307e-05	0.10879	Fv´/Fm´	control
CYP	cytochrome P450 86A1	Sb01g047640	1	70729548-70731503	S1_70779730	50.182	48.227	0.05323	9.0065e-05	0.175979	E	cumulative response
					S1_70779730	50.182	48.227	0.06088	2.4076e-05	0.132473	gs	cold
					S1_70779730	50.182	48.227	0.06027	3.0265e-05	0.143501	gs	cumulative response
	cytokinin-N-glucosyltransferase 1	Sb09g028320	9	57229587-57231973	S9_57231983	2.396	0.01	0.06438	3.921e-05	0.160796	E	cold
					S9_57231983	2.396	0.01	0.07072	2.0383e-05	0.132473	gs	cold
					S9_57231983	2.396	0.01	0.06438	3.921e-05	0.160796	E	cold
					S9_57231983	2.396	0.01	0.07072	2.0383e-05	0.132473	gs	cold
	DNAJ heat shock N-terminal domain-containing protein	Sb01g047860	1	70988533-70991252	S1_70954318	-34.215	-36.934	0.08312	2.22e-05	0.126241	qP	ratio control-cold
					S1_70954823	-33.71	-36.429	0.06661	1.29e-05	0.126241	qP	ratio control-cold
					S1_70954859	-33.674	-36.393	0.06757	1.32e-05	0.126241	qP	ratio control-cold
	DNAJ heat shock N-terminal domain-containing protein	Sb02g043740	2	77524625-77526797	S2_77525652	1.027	-1.145	0.08061	5.78e-06	0.199475	qP	cumulative response
	DnaK family protein	Sb01g042680	1	65929456-65932927	S1_65967230	37.774	34.303	0.06898	3.8862e-05	0.10879	Fv´/Fm´	control
	DnaK family protein	Sb08g018750	8	49117275-49121517	S8_49109506	-7.769	-12.011	0.06136	7.59e-05	0.161692	E	control
	early-responsive to dehydration stress protein (ERD4)	Sb01g047810	1	70929623-70932320	S1_70954318	24.695	21.998	0.08312	2.22e-05	0.126241	qP	ratio control-cold
					S1_70954823	25.2	22.503	0.06661	1.29e-05	0.126241	qP	ratio control-cold
	ethylene-responsive element-binding protein	Sb01g043920	1	67027306-67030527	S1_66988736	-38.57	-41.791	0.06926	5.9221e-05	0.10879	Fv´/Fm´	control
					S1_66995316	-31.99	-35.211	0.08207	2.6141e-05	0.10879	Fv´/Fm´	control
					S1_67011818	-15.488	-18.709	0.08957	6.8936e-05	0.10879	Fv´/Fm´	control
					S1_67073696	46.39	43.169	0.07464	1.5775e-05	0.10651	Fv´/Fm´	control
ERF114	ethylene-responsive transcription factor ERF114	Sb08g004260	8	5034221-5036183	S8_5019364	-14.857	-16.819	0.09457	8.49e-05	0.161692	E	control
	F-box protein FBW2	Sb06g018200	6	47622125-47622859	S6_47621281	-0.844	-1.578	0.13982	1.27e-07	0.0155625	Fv/Fm	recovery
	ferredoxin--NADP reductase	Sb01g006100	1	5082067-5085448	S1_5064844	-17.223	-20.604	0.06308	8.66e-05	0.161692	E	control
GA2ox1	gibberellin 2-beta-dioxygenase	Sb09g028360	9	57265477-57266870	S9_57231983	-33.494	-34.887	0.06438	3.921e-05	0.160796	E	cold
					S9_57231983	-33.494	-34.887	0.07072	2.0383e-05	0.132473	gs	cold
	gibberellin receptor GID1L2	Sb01g005720	1	4711297-4712750	S1_4674582	-36.715	-38.168	0.0565	7.6e-05	0.161692	E	control
	gibberellin receptor GID1L2	Sb04g023520	4	53202092-53203233	S4_53169136	-32.956	-34.097	0.06068	3.2419e-05	0.175556	E	cumulative response
					S4_53169136	-32.956	-34.097	0.06098	2.953e-05	0.143501	gs	cumulative response
					S4_53169136	-32.956	-34.097	0.05931	4.1793e-05	0.151811	ΦPSII	cumulative response
	gibberellin response modulator protein	Sb01g044280	1	67405387-67413728	S1_67451191	45.804	37.463	0.08343	5.1993e-05	0.10879	Fv´/Fm´	control
					S1_67453496	48.109	39.768	0.05629	6.4208e-05	0.10879	Fv´/Fm´	control
					S1_67453497	48.11	39.769	0.05629	6.4208e-05	0.10879	Fv´/Fm´	control
					S1_67453498	48.111	39.77	0.05629	6.4208e-05	0.10879	Fv´/Fm´	control
	glutathione peroxidase	Sb10g005820	10	5288513-5293305	S10_5298369	9.856	5.064	0.07106	9.95e-06	0.10651	Fv´/Fm´	control
GST	glutathione S-transferase	Sb01g006000	1	5019252-5019919	S1_5064844	45.592	44.925	0.06308	8.66e-05	0.161692	E	control
GST	glutathione S-transferase	Sb01g006010	1	5021760-5022585	S1_5064844	43.084	42.259	0.06308	8.66e-05	0.161692	E	control
GPA1	G-protein alpha subunit	Sb01g045320	1	68442308-68446717	S1_68413103	-29.205	-33.614	0.07446	5.6689e-05	0.10879	Fv´/Fm´	control
	heat shock protein DnaJ	Sb07g024945	7	59916505-59917002	S7_59896609	-19.896	-20.393	0.06208	0.000107	0.161692	E	control
	hsp20/alpha crystallin family protein	Sb03g006870	3	7097311-7098093	S3_7056966	-40.345	-41.127	0.07324	7.75e-06	0.191632	qP	cold
					S3_7062579	-34.732	-35.514	0.06599	1.6433e-05	0.191632	qP	cold
					S3_7063280	-34.031	-34.813	0.06819	2.949e-05	0.191632	qP	cold
					S3_7063281	-34.03	-34.812	0.06849	1.8175e-05	0.191632	qP	cold
					S3_7070659	-26.652	-27.434	0.09624	9.9e-06	0.191632	qP	cold
					S3_7131210	33.899	33.117	0.07974	1.67e-05	0.094671	gs	ratio control-cold
	hsp20/alpha crystallin family protein	Sb03g006880	3	7115806-7116543	S3_7070659	-45.147	-45.884	0.09624	9.9e-06	0.191632	qP	cold
					S3_7163399	47.593	46.856	0.07066	8.1e-06	0.191632	qP	cold
					S3_7131210	15.404	14.667	0.07974	1.67e-05	0.094671	gs	ratio control-cold
	hsp20/alpha crystallin family protein	Sb03g006890	3	7119595-7120274	S3_7070659	-48.936	-49.615	0.09624	9.9e-06	0.191632	qP	cold
					S3_7163399	43.804	43.125	0.07066	8.1e-06	0.191632	qP	cold
					S3_7168773	49.178	48.499	0.07573	3.1003e-05	0.191632	qP	cold
	hsp20/alpha crystallin family protein	Sb03g006900	3	7131624-7132458	S3_7163399	31.775	30.941	0.07066	8.1e-06	0.191632	qP	cold
					S3_7168773	37.149	36.315	0.07573	3.1003e-05	0.191632	qP	cold
					S3_7131210	-0.414	-1.248	0.07974	1.67e-05	0.094671	gs	ratio control-cold
	hsp20/alpha crystallin family protein	Sb03g006910	3	7138273-7139288	S3_7163399	25.126	24.111	0.07066	8.1e-06	0.191632	qP	cold
					S3_7168773	30.5	29.485	0.07573	3.1003e-05	0.191632	qP	cold
					S3_7131210	-7.063	-8.078	0.07974	1.67e-05	0.094671	gs	ratio control-cold
	hsp20/alpha crystallin family protein	Sb03g006920	3	7152230-7152682	S3_7163399	11.169	10.717	0.07066	8.1e-06	0.191632	qP	cold
					S3_7168773	16.543	16.091	0.07573	3.1003e-05	0.191632	qP	cold
					S3_7131210	-21.02	-21.472	0.07974	1.67e-05	0.094671	gs	ratio control-cold
	potassium transporter	Sb06g028130	6	56969343-56973700	S6_57009843	-35.773	-40.224	0.06783	1.9148e-05	0.160796	E	cold
					S6_57009843	-35.773	-40.224	0.06932	1.6808e-05	0.175556	E	cumulative response
					S6_57009843	-35.773	-40.224	0.07768	5.54e-06	0.143501	gs	cumulative response
					S6_57009859	-35.757	-40.208	0.06783	1.9148e-05	0.160796	E	cold
					S6_57009859	-35.757	-40.208	0.06932	1.6808e-05	0.175556	E	cumulative response
					S6_57009859	-35.757	-40.208	0.07768	5.54e-06	0.143501	gs	cumulative response
					S6_57009965	-35.651	-40.102	0.06137	5.1992e-05	0.175556	E	cumulative response
					S6_57009965	-35.651	-40.102	0.06601	2.8715e-05	0.143501	gs	cumulative response
					S6_57009972	-35.644	-40.095	0.06137	5.1992e-05	0.175556	E	cumulative response
					S6_57009972	-35.644	-40.095	0.06601	2.8715e-05	0.143501	gs	cumulative response
					S6_57015199	-30.417	-34.868	0.06576	1.8615e-05	0.174294	A	cumulative response
					S6_57015199	-30.417	-34.868	0.05968	4.6966e-05	0.175556	E	cumulative response
					S6_57015320	-30.296	-34.747	0.10003	1.9532e-05	0.174294	A	cumulative response
					S6_57015320	-30.296	-34.747	0.08948	6.1738e-05	0.175556	E	cumulative response
					S6_57049108	3.492	-0.959	0.06346	3.0248e-05	0.174294	A	cumulative response
					S6_57054656	9.04	4.589	0.05969	4.7376e-05	0.176027	A	cumulative response
					S6_57054656	9.04	4.589	0.06074	4.5496e-05	0.151811	ΦPSII	cumulative response
LHCA2	photosystem I light harvesting complex gene 2	Sb02g037410	2	71700961-71702663	S2_71688644	-12.317	-14.019	0.08798	4.515e-05	0.10879	Fv´/Fm´	control
LHCB6	light harvesting complex photosystem II subunit 6	Sb06g032690	6	60809627-60810528	S6_60840346	30.719	29.818	0.05984	2.81e-05	0.131245	qP	ratio control-cold
MBTB3	Bric-a-Brac, Tramtrack, Broad Complex BTB domain with Meprin and TRAF Homology MATH domain	Sb01g005590	1	4568840-4572361	S1_4620944	52.104	48.583	0.05432	7.75e-05	0.161692	E	control
					S1_4621008	52.168	48.647	0.0551	0.000112	0.161692	E	control
					S1_4621013	52.173	48.652	0.0551	0.000112	0.161692	E	control
					S1_4621015	52.175	48.654	0.0551	0.000112	0.161692	E	control
					S1_4621030	52.19	48.669	0.0551	0.000112	0.161692	E	control
	NADH dehydrogenase 1 alpha subcomplex subunit 13	Sb01g044350	1	67465729-67469573	S1_67451191	-14.538	-18.382	0.08343	5.1993e-05	0.10879	Fv´/Fm´	control
					S1_67453496	-12.233	-16.077	0.05629	6.4208e-05	0.10879	Fv´/Fm´	control
					S1_67453497	-12.232	-16.076	0.05629	6.4208e-05	0.10879	Fv´/Fm´	control
					S1_67453498	-12.231	-16.075	0.05629	6.4208e-05	0.10879	Fv´/Fm´	control
NDF6	NAD(P)H dehydrogenase dependent flow 6	Sb04g028110	4	58038225-58039942	S4_58111331	73.106	71.389	0.08833	2.25e-06	0.0923379	Fv/Fm	recovery
	OsAPRL5 adenosine 5\'-phosphosulfate reductase-like OsAPRL5	Sb01g004420	1	3538469-3541785	S1_3554112	15.643	12.327	0.07394	1.38e-05	0.161692	E	control
					S1_3554112	15.643	12.327	0.08909	2.24e-06	0.0868474	gs	control
					S1_3554131	15.662	12.346	0.07394	1.38e-05	0.161692	E	control
					S1_3554131	15.662	12.346	0.08909	2.24e-06	0.0868474	gs	control
					S1_3554165	15.696	12.38	0.07394	1.38e-05	0.161692	E	control
					S1_3554165	15.696	12.38	0.08909	2.24e-06	0.0868474	gs	control
	OsAPx4 - Peroxisomal Ascorbate Peroxidase encoding gene 5,8,9	Sb07g024880	7	59856343-59860133	S7_59896609	40.266	36.476	0.06208	0.000107	0.161692	E	control
	OsGrx_A2 - glutaredoxin subgroup III	Sb03g002970	3	3006431-3006793	S3_2990775	-15.656	-16.018	0.06102	4.5449e-05	0.160796	E	cold
					S3_2990775	-15.656	-16.018	0.06633	2.4581e-05	0.132473	gs	cold
	OsGrx_C3 - glutaredoxin subgroup I	Sb04g033430	4	63330535-63333084	S4_63361974	31.439	28.89	0.06934	6.9753e-05	0.10879	Fv´/Fm´	control
	OsGrx_S16 - glutaredoxin subgroup II	Sb08g000465	8	352669-353698	S8_322850	-29.819	-30.848	0.07752	5.8475e-05	0.10879	Fv´/Fm´	control
	OsIAA30 - Auxin-responsive Aux/IAA gene family member	Sb08g020580	8	51607702-51613086	S8_51566561	-41.141	-46.525	0.07147	7.04e-05	0.175556	E	cumulative response
	OsSAUR37 - Auxin-responsive SAUR gene family member	Sb02g025610	2	60583517-60584011	S2_60572957	-10.56	-11.054	0.11637	7.33e-07	0.045071	Fv/Fm	recovery
	OsSAUR38 - Auxin-responsive SAUR gene family member	Sb02g025620	2	60592997-60593684	S2_60572957	-20.04	-20.727	0.11637	7.33e-07	0.045071	Fv/Fm	recovery
	oxidoreductase, aldo/keto reductase family protein	Sb02g002750	2	2860592-2864155	S2_2842517	-18.075	-21.638	0.06909	2.8076e-05	0.199475	qP	cumulative response
	oxidoreductase, aldo/keto reductase family protein	Sb06g018120	6	47572053-47574631	S6_47621281	49.228	46.65	0.13982	1.27e-07	0.0155625	Fv/Fm	recovery
					S6_47621281	49.228	46.65	0.13982	1.27e-07	0.0155625	Fv/Fm	recovery
PDI	Protein disulfide isomerase	Sb01g032890	1	55854222-55855802	S1_55863916	9.694	8.114	0.08158	5.49e-06	0.155128	ΦPSII	control
	peroxidase precursor	Sb03g046760	3	73804955-73809011	S3_73857631	52.676	48.62	0.08201	4.4007e-05	0.151811	ΦPSII	cumulative response
	peroxidase precursor	Sb03g046810	3	73840737-73842496	S3_73857631	16.894	15.135	0.08201	4.4007e-05	0.151811	ΦPSII	cumulative response
	peroxidase precursor	Sb08g000980	8	893818-913141	S8_866304	-27.514	-46.837	0.07163	1.6633e-05	0.10651	Fv´/Fm´	control
					S8_867068	-26.75	-46.073	0.08553	6.0877e-05	0.10879	Fv´/Fm´	control
					S8_878350	-15.468	-34.791	0.08766	2.1535e-05	0.108655	Fv´/Fm´	control
					S8_878350	-15.468	-34.791	0.09327	4.6e-06	0.155128	ΦPSII	control
					S8_878351	-15.467	-34.79	0.08766	2.1535e-05	0.108655	Fv´/Fm´	control
					S8_878351	-15.467	-34.79	0.09327	4.6e-06	0.155128	ΦPSII	control
					S8_930721	36.903	17.58	0.07195	2.4917e-05	0.10879	Fv´/Fm´	control
	peroxidase precursor	Sb08g000990	8	922234-923970	S8_878350	-43.884	-45.62	0.08766	2.1535e-05	0.108655	Fv´/Fm´	control
					S8_878350	-43.884	-45.62	0.09327	4.6e-06	0.155128	ΦPSII	control
					S8_878351	-43.883	-45.619	0.08766	2.1535e-05	0.108655	Fv´/Fm´	control
					S8_878351	-43.883	-45.619	0.09327	4.6e-06	0.155128	ΦPSII	control
					S8_930721	8.487	6.751	0.07195	2.4917e-05	0.10879	Fv´/Fm´	control
	peroxidase precursor	Sb09g020960	9	50404738-50406050	S9_50384111	-20.627	-21.939	0.08171	7.51e-06	0.191632	qP	cold
					S9_50384111	-20.627	-21.939	0.08176	9.09e-06	0.199475	qP	cumulative response
	peroxidase precursor	Sb09g020970	9	50409679-50410981	S9_50384111	-25.568	-26.87	0.08171	7.51e-06	0.191632	qP	cold
					S9_50384111	-25.568	-26.87	0.08176	9.09e-06	0.199475	qP	cumulative response
	peroxidase precursor	Sb09g020980	9	50414518-50415897	S9_50384111	-30.407	-31.786	0.08171	7.51e-06	0.191632	qP	cold
					S9_50384111	-30.407	-31.786	0.08176	9.09e-06	0.199475	qP	cumulative response
	peroxidase precursor	Sb09g021000	9	50425845-50427628	S9_50384111	-41.734	-43.517	0.08171	7.51e-06	0.191632	qP	cold
					S9_50384111	-41.734	-43.517	0.08176	9.09e-06	0.199475	qP	cumulative response
	phosphoenolpyruvate carboxylase kinase	Sb04g028135	4	58129758-58131343	S4_58111331	-18.427	-20.012	0.08833	2.25e-06	0.0923379	Fv/Fm	recovery
	photosystem I reaction center subunit N	Sb08g005300	8	6855826-6856863	S8_6842557	-13.269	-14.306	0.08837	2.2422e-05	0.151811	ΦPSII	cumulative response
					S8_6842557	-13.269	-14.306	0.08837	2.2422e-05	0.151811	ΦPSII	cumulative response
PIF4	Phytochrome interacting factor	Sb08g019780	8	50784753-50786072	S8_50757645	-27.108	-28.427	0.06787	5.4382e-05	0.10879	Fv´/Fm´	control
PIF4	Phytochrome interacting factor	Sb08g021000	8	52450576-52453353	S8_52496099	45.523	42.746	0.06701	2.2624e-05	0.108655	Fv´/Fm´	control
					S8_52498383	47.807	45.03	0.08169	3.6837e-05	0.10879	Fv´/Fm´	control
PIF4/PIF5	Phytochrome interacting factor 4/5	Sb02g002760	2	2873293-2875250	S2_2842517	-30.776	-32.733	0.06909	2.8076e-05	0.199475	qP	cumulative response
	proline-rich family protein	Sb01g034550	1	58020473-58025387	S1_58024730	4.257	-0.657	0.06255	4.2223e-05	0.10879	Fv´/Fm´	control
					S1_58044332	23.859	18.945	0.06325	7.2981e-05	0.109247	Fv´/Fm´	control
PsbP	photosystem II subunit P-1	Sb02g002690	2	2829195-2830640	S2_2842517	13.322	11.877	0.06909	2.8076e-05	0.199475	qP	cumulative response
	SWIM zinc finger family protein	Sb02g002703	2	2834682-2836604	S2_2842517	7.835	5.913	0.06909	2.8076e-05	0.199475	qP	cumulative response
TRX	thioredoxin	Sb03g004670	3	4975991-4978306	S3_5021134	45.143	42.828	0.06517	0.000112	0.161692	E	control
					S3_5021134	45.143	42.828	0.07945	2.4175e-05	0.132473	gs	cold
TRX	thioredoxin	Sb03g046830	3	73846498-73848577	S3_73857631	11.133	9.054	0.08201	4.4007e-05	0.151811	ΦPSII	cumulative response
TRX	thioredoxin	Sb04g023500	4	53189535-53191190	S4_53169136	-20.399	-22.054	0.06068	3.2419e-05	0.175556	E	cumulative response
					S4_53169136	-20.399	-22.054	0.06098	2.953e-05	0.143501	gs	cumulative response
					S4_53169136	-20.399	-22.054	0.05931	4.1793e-05	0.151811	ΦPSII	cumulative response
TRX	thioredoxin	Sb06g029490	6	58107348-58109038	S6_58105559	-1.789	-3.479	0.06804	3.3379e-05	0.10879	Fv´/Fm´	control
TRX	thioredoxin	Sb08g005260	8	6826999-6828279	S8_6842557	15.558	14.278	0.08837	2.2422e-05	0.151811	ΦPSII	cumulative response
TRX-M4	thioredoxin M-type 4	Sb06g023440	6	52584475-52588359	S6_52586261	1.786	-2.098	0.05996	7.9231e-05	0.175556	E	cumulative response
					S6_52586275	1.8	-2.084	0.05996	7.9231e-05	0.175556	E	cumulative response
					S6_52586301	1.826	-2.058	0.05996	7.9231e-05	0.175556	E	cumulative response
					S6_52586302	1.827	-2.057	0.05996	7.9231e-05	0.175556	E	cumulative response
	thioredoxin reductase 2	Sb05g021680	5	52957431-52960012	S5_52959807	2.376	-0.205	0.05987	4.4975e-05	0.199475	qP	cumulative response
					S5_52959807	2.376	-0.205	0.07476	4.4e-06	0.0855908	qP	ratio control-cold
					S5_52959810	2.379	-0.202	0.06433	1.93e-05	0.126241	qP	ratio control-cold
	ultraviolet-B-repressible protein	Sb03g004730	3	5041994-5042737	S3_5021134	-20.86	-21.603	0.06517	0.000112	0.161692	E	control
					S3_5021134	-20.86	-21.603	0.07945	2.4175e-05	0.132473	gs	cold
	universal stress protein domain containing protein	Sb04g030400	4	60396862-60403654	S4_60425982	29.12	22.328	0.08185	1.3358e-05	0.199475	qP	cumulative response
VTC2	vitamin C defective 2	Sb03g042900	3	70307737-70310798	S3_70286543	-21.194	-24.255	0.07437	3.1111e-05	0.160796	E	cold
					S3_70286543	-21.194	-24.255	0.07735	2.5747e-05	0.132473	gs	cold
					S3_70286543	-21.194	-24.255	0.07437	3.1111e-05	0.160796	E	cold
					S3_70286543	-21.194	-24.255	0.07735	2.5747e-05	0.132473	gs	cold
ZEP	zeaxanthin epoxidase	Sb06g018220	6	47634224-47640639	S6_47621281	-12.943	-19.358	0.13982	1.27e-07	0.0155625	Fv/Fm	recovery
*Physical position based on sorghum genome v1.4
