# Supplementary material for: Genetic architecture of photosynthesis in Sorghum bicolor under non-stress and cold stress conditions
Source: J Exp Bot. 2017 Aug 18;68(16):4545–57. doi: 10.1093/jxb/erx276 (PMC5853419; doi:10.1093/jxb/erx276)
Supplement: supplementary_table_S11 [file erx276_suppl_supplementary_table_s11.xlsx]

## Sheet: Supplemental table S11
Supplemental table S11. Identification of gas exchange and photoprotection a priori candidate genes in sorghum and the corresponding SNP markers localized within the gene or 5kb upstream/downstream.
Gene	Name	gene ID Sorghum	Physical position (start-end)*	gene ID (Model species)	Blast Identity	Marker ID
APE1	acclimation of photosynthesis to environment	Sb07g015170	37950430 - 37954729	AT5G38660	0.62	S7_37948459
				OS08T0359000	0.8	S7_37949872
				GRMZM2G099367	0.95	S7_37951794
						S7_37954090
CCD1	carotenoid cleavage dioxygenase 1	Sb01g047540	70638155 - 70645194	AT3G63520	0.77	S1_70644064
				OS12G0640600	0.89	S1_70646098
				GRMZM2G057243	0.96	S1_70648315
						S1_70648341
CCD7	carotenoid cleavage dioxygenase 7	Sb06g024560	53677260 - 53679729	AT2G44990	0.5	S6_53677478
				OS04T0550600	0.74	S6_53677484
				GRMZM2G158657	0.87	S6_53677493
						S6_53677761
						S6_53677762
						S6_53678974
CHY1	Beta-carotene 3-hydroxylase 1	Sb01g048860	71836409 - 71838388	AT4G25700	0.65	S1_71838629
				AT5G52570	0.65	S1_71838659
				OS10G0533500	0.78	S1_71838695
				GRMZM5G826824	0.58
				GRMZM2G382534	0.89
CP29	RNA-binding protein CP29A/B	Sb02g040260	74254800 - 74256992	AT3G53460	0.59	S2_74252150
				AT2G37220	0.59	S2_74255215
				OS07G0631900	0.8	S2_74255701
				GRMZM2G158835	0.94
				GRMZM2G068715	0.94
CRR6	chlororespiratory reduction 6	Sb02g024420	58725697 - 58728694	AT2G47910	0.53	S2_58725895
				OS08G0167500	0.68	S2_58726073
				GRMZM2G106164	0.86	S2_58727197
CRTISO	Prolycopene isomerase	Sb05g022240	53890624 - 53895353	AT1G06820	0.75	S5_53891248
				OS11T0572700	0.75	S5_53891333
				GRMZM2G106531	0.77	S5_53891334
						S5_53891369
						S5_53891407
						S5_53891420
						S5_53895485
CRTRE	Carotene epsilon-monooxygenase	Sb01g030050	52253532 - 52257527	AT3G53130	0.71	S1_52248785
				OS10G0546600	0.84	S1_52248786
				GRMZM2G143202	0.7	S1_52251006
						S1_52251033
						S1_52251053
						S1_52251056
						S1_52257001
						S1_52258392
DXR	1-deoxy-D-xylulose 5-phosphate reductoisomerase	Sb03g008650	9281158 - 9287496	AT5G62790	0.83	S3_9281923
				OS01G0106900	0.92	S3_9285167
				GRMZM2G036290	0.93	S3_9287225
				GRMZM2G056975	0.98	S3_9288729
						S3_9288785
						S3_9288823
						S3_9288955
						S3_9289054
DXS	1-deoxy-D-xylulose 5-phosphate synthase	Sb02g005380	6284432 - 6287006	AT4G15560	0.74	S2_6279496
				OS07G0190000	0.86	S2_6279497
				GRMZM2G493395	0.93	S2_6279673
						S2_6279677
						S2_6280161
						S2_6280279
						S2_6284400
						S2_6284675
						S2_6284752
						S2_6284753
						S2_6284757
						S2_6284847
						S2_6284933
						S2_6285804
						S2_6285971
						S2_6286307
						S2_6286322
DXS	1-deoxy-D-xylulose-5-phosphate synthase	Sb09g020140	49263092 - 49266910	AT4G15560	0.79	S9_49261636
				AT3G21500	0.66	S9_49261711
				OS05T0408900	0.89	S9_49262229
				GRMZM2G137151	0.95	S9_49263863
						S9_49264299
						S9_49265158
						S9_49265379
						S9_49266737
						S9_49266742
						S9_49266788
						S9_49271162
DXS	1-deoxy-D-xylulose 5-phosphate synthase 3	Sb10g002960	2574825 - 2579870	AT5G11380	0.58	S10_2571769
				OS06T0142900	0.29	S10_2571989
				GRMZM2G173641	0.82	S10_2572310
						S10_2574718
						S10_2574731
						S10_2574789
						S10_2574790
						S10_2574829
						S10_2574888
						S10_2575688
						S10_2575706
						S10_2576172
						S10_2576197
						S10_2579372
FNR	Ferredoxin--NADP reductase	Sb03g046340	73473722 - 73476708	AT1G20020	0.72	S3_73473327
				AT5G66190	0.76	S3_73473341
				OS02T0103800	0.79	S3_73474122
				GRMZM2G059083	0.91	S3_73474231
						S3_73474232
						S3_73474329
						S3_73478157
						S3_73478230
FNR1/2	Ferredoxin--NADP reductase	Sb10g000720	451181 - 453666	AT1G20020	0.76	S10_448274
				AT5G66190	0.75	S10_448275
				OS06T0107700	0.83	S10_448973
				GRMZM2G395728	0.48	S10_449072
				GRMZM2G320305	0.34	S10_456984
				GRMZM2G168143	0.91	S10_457206
				GRMZM2G308956	0.28
FTSH family gene	ATP-dependent zinc metalloprotease FTSH-like protein	Sb06g019360	48906513 - 48916606	AT3G02450	0.53	S6_48905545
				OS04T0466100	0.28	S6_48906588
				GRMZM2G177070	0.91	S6_48908214
						S6_48910967
						S6_48911464
						S6_48911960
						S6_48913917
						S6_48915940
						S6_48915952
FTSH1/5	ATP-dependent zinc metalloprotease FTSH 1/5	Sb10g030720	60345409 - 60349332	AT5G42270	0.78	S10_60344724
				AT1G50250	0.77	S10_60344774
				OS06T0725900	0.87	S10_60346139
				GRMZM2G126361	0.9	S10_60346295
						S10_60346334
						S10_60346397
						S10_60349802
						S10_60349940
						S10_60351890
FTSH11	ATP-dependent zinc metalloprotease FTSH 11	Sb03g028120	55892797 - 55900180	AT5G53170	0.71	S3_55888498
				OS01G0618800	0.38	S3_55889228
				GRMZM2G156069	0.94	S3_55891745
				GRMZM2G004040	0.93	S3_55892252
						S3_55892519
						S3_55892567
						S3_55892681
						S3_55892702
						S3_55892704
						S3_55895991
						S3_55896115
						S3_55904442
						S3_55904485
						S3_55904869
						S3_55905117
FTSH3	ATP-dependent zinc metalloprotease FTSH 3	Sb09g022490	52153529 - 52158644	AT2G29080	0.71	S9_52151064
				OS05T0458400	0.88	S9_52154746
				GRMZM2G038401	0.95	S9_52156357
						S9_52157218
FTSH4	ATP-dependent zinc metalloprotease FTSH 4	Sb03g025820	51938520 - 51945133	AT2G26140	0.75	S3_51940793
				OS01G0574500	0.89	S3_51940901
				GRMZM2G463032	0.96	S3_51941107
				GRMZM2G096764	0.96	S3_51941151
						S3_51941177
						S3_51941181
						S3_51944820
						S3_51944835
						S3_51945865
						S3_51945867
						S3_51945868
						S3_51945869
						S3_51946372
						S3_51947287
						S3_51947376
						S3_51947466
						S3_51947475
						S3_51947982
						S3_51947995
						S3_51948020
						S3_51948059
						S3_51948446
FTSH4	ATP-dependent zinc metalloprotease FTSH 4	Sb09g030660	59209551 - 59213938	AT2G26140	0.67	S9_59210016
				OS01T0574400	0.71	S9_59210312
				GRMZM2G451483	0.86	S9_59210604
						S9_59210769
						S9_59210839
						S9_59211509
						S9_59211615
						S9_59211676
						S9_59211899
FTSH6	ATP-dependent zinc metalloprotease FTSH 6	Sb10g008130	8170417 - 8172999	AT5G15250	0.7	S10_8171106
				OS06T0229066	0.61	S10_8171635
				GRMZM2G048836	0.94	S10_8171741
FTSH8	ATP-dependent zinc metalloprotease FTSH 8	Sb10g026830	56260432 - 56264698	AT1G06430	0.84	S10_56258984
				OS06T0669400	0.96	S10_56264632
				GRMZM2G087598	0.99	S10_56265746
						S10_56266217
						S10_56269195
FTSH9	ATP-dependent zinc metalloprotease FTSH 9	Sb04g033360	63253772 - 63260258	AT5G58870	0.64	S4_63249332
				OS02T0649700	0.91	S4_63252033
				GRMZM2G163193	0.95	S4_63252052
						S4_63254265
						S4_63255628
GUN2/HO	Heme oxygenase	Sb10g023510	52141647 - 52145941	AT2G26670	0.55	S10_52137893
				AT1G69720	0.55	S10_52138256
				AT1G58300	0.46	S10_52139768
				OS06T0603000	0.76	S10_52140579
				GRMZM2G043277	0.88	S10_52140615
				GRMZM2G101004	0.89	S10_52140627
						S10_52142930
						S10_52143153
						S10_52144533
GUN3/HY2	Phytochromobilin:ferredoxin oxidoreductase	Sb03g045760	73033350 - 73036532			S3_73034309
				AT3G09150	0.53	S3_73034497
				OS01T0949400	0.76	S3_73035800
				GRMZM5G861678	0.88	S3_73036099
						S3_73036340
GUN4	Tetrapyrrole-binding protein	Sb08g003300	3647507 - 3648701	AT3G59400	0.45	S8_3643783
				OS11T0267000	0.73	S8_3647863
				GRMZM2G464328	0.79	S8_3647914
GUN5	Magnesium-chelatase subunit ChlH	Sb06g032740	60839090 - 60844506	AT5G13630	0.83	S6_60840346
				OS07T0656500	0.45	S6_60846772
				GRMZM2G323024	0.98	S6_60846820
				OS03T0323200	0.62	S6_60846841
						S6_60846861
						S6_60846863
						S6_60846911
						S6_60847168
						S6_60847207
						S6_60847799
HDR	4-hydroxy-3-methylbut-2-enyl diphosphate reductase	Sb01g009140	7893910 - 7897658	AT4G34350	0.78	S1_7890879
				OS03G0731900	0.9	S1_7893625
				GRMZM2G027059	0.95	S1_7895683
						S1_7896098
						S1_7896144
						S1_7896199
						S1_7896275
						S1_7896536
						S1_7896551
						S1_7897088
						S1_7897286
						S1_7899212
						S1_7899217
						S1_7899263
						S1_7899800
HYD1	Beta-carotene 3-hydroxylase 1	Sb06g026190	55222412 - 55224582	AT4G25700	0.58	S6_55217763
				OS04T0578400	0.82	S6_55221463
				GRMZM2G164318	0.91	S6_55221542
				GRMZM2G152135	0.78	S6_55221567
						S6_55221579
						S6_55223623
						S6_55224029
						S6_55226562
						S6_55227673
						S6_55227930
LCY1	Lycopene beta cyclase	Sb04g006120	6052606 - 6054084	AT3G10230	0.68	S4_6058124
				OS02T0190600	0.85	S4_6058151
				GRMZM5G849107	0.92	S4_6058254
LCYE	Lycopene epsilon cyclase	Sb03g026020	52309129 - 52313359	AT5G57030	0.64	S3_52304288
				OS01G0581300	0.81	S3_52304290
						S3_52305555
						S3_52305557
						S3_52305566
						S3_52305567
						S3_52305568
						S3_52309320
						S3_52315582
LHCA3	photosystem I light harvesting complex gene 3	Sb10g023930	52700092 - 52701651	AT1G61520	0.82	S10_52700128
				OS02T0197600	0.81	S10_52700577
				GRMZM2G010884	0.97	S10_52704574
						S10_52705262
						S10_52705311
LHCB	Chlorophyll a-b binding protein	Sb02g032040	66789461 - 66790709	AT1G29910	0.88	S2_66786514
				AT2G34420	0.89	S2_66788690
				AT1G29930	0.88	S2_66789476
				AT2G34430	0.88	S2_66789535
				AT1G29920	0.88	S2_66789669
				AC207722.2_FG009	0.98
				AT1G29910	0.93
				AT2G34420	0.94
				AT1G29930	0.93
				AT2G34430	0.94
				AT1G29920	0.93
				AC207722_FGP009	0.98
LHCB	Chlorophyll a-b binding protein	Sb03g027030	54201285 - 54202631	AT2G34420	0.86	S3_54201144
				AT1G29930	0.86	S3_54201150
				AT2G34430	0.86	S3_54201282
				AT1G29910	0.86	S3_54201302
				AT1G29920	0.86	S3_54201328
				OS01G0720500	0.93
				OS01G0600900	0.94
				OS09G0346500	0.92
				GRMZM2G351977	0.97
		Sb03g027040	54239475 - 54240541	AT2G34420	0.87	S3_54239297
				AT1G29930	0.86	S3_54239492
				AT2G34430	0.87	S3_54240667
				AT1G29920	0.86	S3_54241971
				AT1G29910	0.86	S3_54244841
				OS09G0346500	0.92	S3_54244907
				OS01G0720500	0.94	S3_54244986
				OS01G0600900	0.94	S3_54245015
				GRMZM2G351977	0.97	S3_54245019
						S3_54245363
LHCB1/2	Chlorophyll a-b binding protein 1/photosystem II light harvesting complex gene B1B2	Sb09g028720	57560635 - 57561977	AT1G29910	0.88	S9_57561138
				GRMZM2G155216	0.98
				AT2G34420	0.89
				AT1G29930	0.88
				AT2G34430	0.87
				AT1G29920	0.88
LHCB2	photosystem II light harvesting complex gene 2.1	Sb01g015400	14902224 - 14903466	AT2G05100	0.85	S1_14899450
				AT3G27690	0.85	S1_14899502
				AT2G05070	0.84	S1_14904019
				OS03G0592500	0.95	S1_14905257
				GRMZM2G018627_P02	0.98
				GRMZM2G414192	0.98
				GRMZM2G105518	0.45
LHCB3	light-harvesting chlorophyll B-binding protein 3	Sb02g036380	70791099 - 70792376	AT5G54270	0.87	S2_70790730
				OS07G0562700	0.91	S2_70790987
				GRMZM2G057281	0.99	S2_70791075
LHCB5	Chlorophyll a-b binding protein CP26	Sb05g007070	12425470 - 12427623	AT4G10340	0.78	S5_12426764
				OS11T0242800	0.92	S5_12426768
				GRMZM2G149428	0.98	S5_12426771
						S5_12426777
						S5_12426881
						S5_12426887
						S5_12428196
						S5_12429925
						S5_12429932
						S5_12429941
LHCB6	light harvesting complex photosystem II subunit 6	Sb06g032690	60809627 - 60810528	AT1G15820	0.77	S6_60810093
				OS04T0457000	0.9
				GRMZM2G039996	0.93
				GRMZM2G092427	0.9
				AC194734_FGP004	0.29
LHCI	Photosystem I light harvesting complex gene 1	Sb04g004770	4584994 - 4586263	AT3G54890	0.75	S4_4582469
				OS06T0320500	0.92	S4_4584885
				GRMZM2G092311	0.95	S4_4585009
				GRMZM2G036880	0.93	S4_4585018
						S4_4585021
						S4_4585022
NCED	9-cis-epoxycarotenoid dioxygenase NCED	Sb02g003230	3685726 - 3687446	AT1G78390	0.61	S2_3686780
				AT3G14440	0.6	S2_3686792
				AT1G30100	0.6	S2_3686970
				AT4G18350	0.57	S2_3686971
				OS07G0154100	0.8
				GRMZM2G330848	0.5
				GRMZM2G417954	0.93
				GRMZM2G408158	0.92
NDF2/NDH45	Photosynthetic NDH subunit of subcomplex B 2	Sb01g046560	69738350 - 69739626	AT1G64770	0.4	S1_69734070
				OS03G0158300	0.78	S1_69738474
				GRMZM2G075958	0.85	S1_69739616
				GRMZM2G034243	0.85	S1_69744538
NDF2/NDH45	Photosynthetic NDH subunit of subcomplex B 4	Sb06g018500	48103165 - 48104936	AT1G18730	0.42	S6_48099768
				OS02T0744000	0.7	S6_48104700
				GRMZM2G162233	0.85	S6_48104701
						S6_48104769
						S6_48104786
						S6_48104813
NDHL	NAD(P)H-quinone oxidoreductase subunit L	Sb02g024470	58862839 - 58865459	AT1G70760	0.34	S2_58865273
				OS05G0348100	0.38	S2_58865311
				GRMZM5G851051	0.79	S2_58865356
						S2_58865621
						S2_58865625
						S2_58865632
						S2_58867199
						S2_58867252
						S2_58867973
NDHM	NAD(P)H-quinone oxidoreductase subunit M	Sb06g023900	52934467 - 52935487	AT4G37925	0.45	S6_52930656
				OS04T0539000	0.69	S6_52930694
				GRMZM2G109244	0.82	S6_52932912
						S6_52933235
						S6_52933565
						S6_52934754
						S6_52935911
						S6_52937836
						S6_52937916
						S6_52937937
ndhN	NAD(P)H-quinone oxidoreductase subunit N	Sb03g041820	69290635 - 69291559	AT5G58260	0.6	S3_69290952
				OS01G0882500	0.79	S3_69291030
				GRMZM2G110277	0.88
ndhO	NAD(P)H-quinone oxidoreductase subunit O	Sb03g046510	73614184 - 73616101	AT1G74880	0.56	S3_73615565
				OS01T0959900	0.74	S3_73615566
				GRMZM2G133844	0.79	S3_73615879
PDS	15-cis-phytoene desaturase	Sb06g030030	58467047 - 58472660	AT4G14210	0.78	S6_58462163
				OS03T0184000	0.91	S6_58474846
				GRMZM2G410515	0.97	S6_58475319
						S6_58475595
PETC	Cytochrome b6-f complex iron-sulfur subunit	Sb09g020820	50250408 - 50251968	AT4G03280	0.69	S9_50251629
				OS07T0556200	0.83	S9_50251985
				GRMZM2G038365	0.96	S9_50252060
				GRMZM2G162748	0.95	S9_50252087
						S9_50252117
						S9_50253210
						S9_50253233
						S9_50253442
						S9_50253444
						S9_50253519
						S9_50253545
						S9_50253589
						S9_50253838
PGR5	Protein proton gradient regulation 5	Sb07g023470	58389237 - 58389825	AT2G05620	0.62	S7_58386127
				OS08T0566600	0.78	S7_58386130
				GRMZM2G121494	0.9	S7_58386202
				GRMZM2G017045	0.87	S7_58389201
						S7_58389279
						S7_58389766
						S7_58389776
						S7_58389829
						S7_58390034
						S7_58390037
						S7_58392476
						S7_58392488
						S7_58392761
						S7_58392772
						S7_58392800
						S7_58393670
						S7_58393671
						S7_58393691
						S7_58393698
PHOT2	Phototropin-2	Sb07g014860	36454094 - 36467376	AT5G58140	0.64	S7_36467044
				OS04T0304200	0.71	S7_36467078
				GRMZM2G032351	0.92	S7_36467158
						S7_36467210
						S7_36471238
						S7_36471251
						S7_36471307
						S7_36471664
PIF3	phytochrome interacting factor 3	Sb01g013843	12946309 - 12953676	GRMZM2G165042	0.83	S1_12950371
						S1_12950685
						S1_12950758
						S1_12950786
						S1_12950975
						S1_12951679
						S1_12951796
						S1_12951799
						S1_12952253
						S1_12952472
						S1_12952493
						S1_12952572
						S1_12952593
						S1_12952596
						S1_12952599
						S1_12952654
						S1_12954129
						S1_12954135
						S1_12954374
PIF3	Putative HLH DNA-binding domain superfamily protein	Sb06g028750	57494696 - 57495877	OS04T0618600	0.83	S6_57492084
				GRMZM2G042920	0.88	S6_57492085
				GRMZM2G080054	0.93	S6_57492236
						S6_57492405
						S6_57495660
						S6_57495727
						S6_57495886
						S6_57497021
						S6_57497821
						S6_57497832
						S6_57497849
						S6_57497919
						S6_57499556
						S6_57499738
						S6_57499741
						S6_57499742
						S6_57500489
						S6_57500708
						S6_57500773
						S6_57500796
						S6_57500803
PIF4/PIF5	phytochrome interacting factor 4/5	Sb01g006190	5228081 - 5231041	AT2G43010	0.29	S1_5233536
				OS03G0782500	0.65
				GRMZM2G016756	0.79
				GRMZM2G065374	0.86
PIF4/PIF5	Phytochrome interacting factor 4/5	Sb02g002760	2873293 - 2875250	AT3G59060	0.26	S2_2873515
				AT2G43010	0.25	S2_2875739
				OS07G0143200	0.45	S2_2875762
						S2_2876384
						S2_2879152
PIF6/PIL1	Transcription factor PIL1	Sb09g003090	3387511 - 3389459	AT2G46970	0.17	S9_3386171
				AT3G62090	0.15	S9_3386381
				OS05T0139100	0.51	S9_3387120
				GRMZM2G062541	0.76	S9_3387212
						S9_3387412
						S9_3387855
						S9_3387885
						S9_3387933
						S9_3387990
						S9_3388192
						S9_3388493
						S9_3388849
						S9_3389295
						S9_3389299
						S9_3389421
						S9_3391743
						S9_3392027
						S9_3392028
						S9_3392446
PSBS	Photosystem II 22 kDa protein	Sb03g041100	68642086 - 68644480	AT1G44575	0.7	S3_68639975
				OS01G0869800	0.79	S3_68644948
				GRMZM2G077333	0.98	S3_68645521
						S3_68646633
PSY1	Phytoene synthase	Sb10g031020	60688676 - 60692539	AT5G17230	0.64	S10_60688320
				OS06T0729000	0.74	S10_60692078
				GRMZM2G300348	0.68	S10_60692155
PSY3	Chloroplast phytoene synthase	Sb02g032370	67116563 - 67119890	OS09G0555500	0.67	S2_67119302
				AT5G54270	0.87	S2_67122317
				OS07G0562700	0.91	S2_67122323
				GRMZM2G057281	0.99	S2_67122444
PTOX	Ubiquinol oxidase 4	Sb06g032180	60415353 - 60418246	AT4G22260	0.53	S6_60417149
				OS04T0668900	0.71	S6_60417681
				GRMZM2G102349	0.82
				OS03T0847500	0.2
				AT4G22260	0.54
				OS04T0668900	0.7
				GRMZM2G010555	0.68
				OS03T0847500	0.16
SDG8	histone methyltransferases	Sb04g022620	52175200 - 52187357	AT1G77300	0.23	S4_52173418
				GRMZM2G352431	0.76	S4_52176498
						S4_52177246
						S4_52179605
						S4_52180053
						S4_52191293
						S4_52191303
						S4_52191423
VDE1	Violaxanthin de-epoxidase	Sb06g012950	35658028 - 35664504	AT1G08550	0.65	S6_35653483
				OS04T0379700	0.47	S6_35654032
				GRMZM2G027219	0.93	S6_35654703
						S6_35660892
ZDS	Zeta-carotene desaturase	Sb02g006100	7390504 - 7395629	AT3G04870	0.76	S2_7386485
				OS07G0204900	0.9	S2_7386681
				GRMZM2G454952	0.96	S2_7393539
						S2_7397569
ZEP	Zeaxanthin epoxidase	Sb06g018220	47634224 - 47640639	AT5G67030	0.61	S6_47631906
				OS04T0448950	0.13	S6_47634821
				GRMZM2G379053	0.12	S6_47636931
				OS04T0448900	0.78	S6_47637235
						S6_47637237
						S6_47637266
						S6_47641828
						S6_47642020
						S6_47644072
						S6_47644089
						S6_47644140
						S6_47645502
						S6_47645517
*Physical position based on sorghum genome v1.4
