# Supplementary material for: Genetic architecture of photosynthesis in Sorghum bicolor under non-stress and cold stress conditions
Source: J Exp Bot. 2017 Aug 18;68(16):4545–57. doi: 10.1093/jxb/erx276 (PMC5853419; doi:10.1093/jxb/erx276)
Supplement: supplementary_table_S8 [file erx276_suppl_supplementary_table_s8.xlsx]

## Sheet: Supplemental Table S8
Supplementary Table S8. Summary of GWAs results for gas exchange and chlorophyll fluorescence
traits in control, cold and recovery periods, and derived variables cumulative response, ratio control-cold and ratio cold-recovery.
Trait	Treatment	Chromosome	Marker	p value	q value	R2
A	control	8	S8_6112580	7.9325e-07	0.0954963	0.10383
A	cold	7	S7_55198507	4.6805e-06	0.190361	0.07649
			S7_55198512	4.6805e-06	0.190361	0.07649
			S7_55202510	3.3832e-07	0.0412795	0.0922
A	recovery	4	S4_54210532	2.4e-06	0.138475	0.10521
		8	S8_14499100	1.33e-06	0.138475	0.0993
A	cumulative response	3	S3_74339803	2.3907e-05	0.174294	0.07774
		4	S4_54210532	3.9513e-05	0.176027	0.08284
			S4_54869879	1.5239e-05	0.174294	0.07516
			S4_54870986	4.7886e-05	0.176027	0.06461
		6	S6_56964983	2.4305e-05	0.174294	0.06633
			S6_57015199	1.8615e-05	0.174294	0.06576
			S6_57015320	1.9532e-05	0.174294	0.10003
			S6_57049108	3.0248e-05	0.174294	0.06346
			S6_57054656	4.7376e-05	0.176027	0.05969
			S6_57109518	4.0606e-05	0.176027	0.05889
			S6_57125381	3.059e-05	0.174294	0.06096
			S6_57125468	1.0097e-05	0.174294	0.06811
			S6_57159560	3.6979e-05	0.176027	0.06632
			S6_57159773	4.7054e-05	0.176027	0.05756
		7	S7_55202510	1.1178e-05	0.174294	0.06942
			S7_56027901	9.4448e-06	0.174294	0.07541
			S7_56027902	7.6977e-06	0.174294	0.07553
		8	S8_12880781	6.341e-06	0.174294	0.07507
			S8_13010663	2.9662e-05	0.174294	0.06307
			S8_13573679	2.8721e-05	0.174294	0.06213
			S8_13750158	1.9436e-05	0.174294	0.06764
			S8_14211593	3.583e-05	0.176027	0.07349
			S8_14235598	2.6936e-05	0.174294	0.06653
			S8_14499100	9.0452e-06	0.174294	0.08604
			S8_39996123	4.005e-05	0.176027	0.078
			S8_50791689	4.3504e-05	0.176027	0.07762
			S8_50791695	4.3504e-05	0.176027	0.07762
			S8_52270951	1.9979e-05	0.174294	0.07116
			S8_52612328	2.6551e-05	0.174294	0.0712
		9	S9_11784415	2.7642e-05	0.174294	0.0697
			S9_49419570	4.5153e-05	0.176027	0.07276
E	control	1	S1_3554112	1.38e-05	0.161692	0.07394
			S1_3554131	1.38e-05	0.161692	0.07394
			S1_3554165	1.38e-05	0.161692	0.07394
			S1_4620944	7.75e-05	0.161692	0.05432
			S1_4621008	0.000112	0.161692	0.0551
			S1_4621013	0.000112	0.161692	0.0551
			S1_4621015	0.000112	0.161692	0.0551
			S1_4621030	0.000112	0.161692	0.0551
			S1_4626257	6.93e-06	0.161692	0.07497
			S1_4626940	6.27e-05	0.161692	0.05714
			S1_4674582	7.6e-05	0.161692	0.0565
			S1_5064844	8.66e-05	0.161692	0.06308
			S1_7120646	5.66e-05	0.161692	0.07051
			S1_51280200	0.00011	0.161692	0.05387
			S1_51280232	0.00011	0.161692	0.05387
			S1_51280242	0.00011	0.161692	0.05387
		2	S2_5852240	0.000107	0.161692	0.05443
			S2_5884277	6.52e-06	0.161692	0.09987
		3	S3_5021134	0.000112	0.161692	0.06517
			S3_5115951	7.14e-05	0.161692	0.05635
			S3_6281125	4.74e-05	0.161692	0.09866
			S3_9309582	8.13e-05	0.161692	0.0918
			S3_9309593	8.13e-05	0.161692	0.0918
			S3_9309627	8.13e-05	0.161692	0.0918
			S3_15475522	9.16e-05	0.161692	0.05653
			S3_66818512	7.32e-05	0.161692	0.06294
			S3_71254339	6.63e-05	0.161692	0.05923
		4	S4_2554906	0.000114	0.161974	0.08856
			S4_54818742	4.64e-05	0.161692	0.0681
			S4_54825903	3.15e-05	0.161692	0.06368
			S4_54826454	6.88e-05	0.161692	0.06612
			S4_54826462	1.75e-05	0.161692	0.07612
			S4_61371894	5.42e-05	0.161692	0.05938
			S4_61371909	5.42e-05	0.161692	0.05938
			S4_61516003	4.58e-05	0.161692	0.06318
		5	S5_10165666	6e-05	0.161692	0.08008
			S5_61865514	9.15e-05	0.161692	0.05955
			S5_62320621	6.98e-05	0.161692	0.0877
		6	S6_1039006	2.22e-05	0.161692	0.10806
			S6_7640902	7.87e-05	0.161692	0.05532
			S6_8713098	8.84e-05	0.161692	0.05874
			S6_9249234	3.13e-05	0.161692	0.07195
			S6_12192838	0.000103	0.161692	0.0844
			S6_13061456	4.41e-05	0.161692	0.06239
			S6_15876770	2.41e-05	0.161692	0.07404
			S6_15895954	3.39e-05	0.161692	0.07383
			S6_16983538	9.85e-05	0.161692	0.05747
			S6_17380158	7.3e-05	0.161692	0.05966
			S6_18238320	8.05e-05	0.161692	0.05846
			S6_20686771	0.000101	0.161692	0.05315
			S6_28139223	2.2e-05	0.161692	0.07112
			S6_28352982	8.01e-05	0.161692	0.0669
			S6_28368687	6.05e-05	0.161692	0.06829
			S6_28486557	8.62e-05	0.161692	0.0611
			S6_34652407	2.54e-05	0.161692	0.06778
			S6_35478063	2.81e-05	0.161692	0.06855
			S6_36395093	9.69e-05	0.161692	0.05714
			S6_53759774	0.000115	0.161974	0.05866
		7	S7_38775174	7.11e-05	0.161692	0.05518
			S7_59896609	0.000107	0.161692	0.06208
		8	S8_2260022	3.63e-05	0.161692	0.08247
			S8_2568307	2.38e-05	0.161692	0.06163
			S8_5019364	8.49e-05	0.161692	0.09457
			S8_5297131	1.31e-05	0.161692	0.06737
			S8_6112580	3.69e-06	0.161692	0.08825
			S8_6112866	7.51e-05	0.161692	0.07667
			S8_6361160	2.51e-05	0.161692	0.10071
			S8_47995917	9.13e-05	0.161692	0.067
			S8_48212146	0.000108	0.161692	0.05808
			S8_48212147	6.71e-05	0.161692	0.06201
			S8_48212152	0.000108	0.161692	0.05808
			S8_48750351	3.87e-05	0.161692	0.07557
			S8_49109506	7.59e-05	0.161692	0.06136
		9	S9_6073302	1.78e-05	0.161692	0.11504
			S9_6828560	1.87e-05	0.161692	0.07484
			S9_6830484	9.03e-05	0.161692	0.07976
			S9_6830548	5.39e-05	0.161692	0.07766
		10	S10_3189954	0.000109	0.161692	0.06689
			S10_9654673	9.82e-05	0.161692	0.06944
			S10_9654677	8.39e-05	0.161692	0.07102
			S10_9654678	8.39e-05	0.161692	0.07102
			S10_9654679	8.39e-05	0.161692	0.07102
E	cold	1	S1_55447903	9.7838e-06	0.160796	0.0722
			S1_55451025	2.1349e-05	0.160796	0.06479
			S1_55451029	2.1349e-05	0.160796	0.06479
			S1_56568108	3.7596e-05	0.160796	0.06802
			S1_61729763	5.3752e-05	0.160796	0.0694
			S1_61751800	1.9042e-05	0.160796	0.06607
			S1_66380397	4.1209e-05	0.160796	0.06014
		3	S3_2990775	4.5449e-05	0.160796	0.06102
			S3_15352827	3.0471e-05	0.160796	0.08478
			S3_58704349	4.6221e-05	0.160796	0.07972
			S3_70286543	3.1111e-05	0.160796	0.07437
		5	S5_58081423	4.2066e-05	0.160796	0.0671
		6	S6_50595426	6.9573e-06	0.160796	0.07552
			S6_55980429	5.5775e-05	0.160796	0.05872
			S6_55980430	5.5775e-05	0.160796	0.05872
			S6_56204023	5.6259e-06	0.160796	0.07984
			S6_57009843	1.9148e-05	0.160796	0.06783
			S6_57009859	1.9148e-05	0.160796	0.06783
		8	S8_12680072	5.3581e-05	0.160796	0.05664
			S8_12680073	5.3581e-05	0.160796	0.05664
			S8_14235598	1.5439e-05	0.160796	0.06845
			S8_14241559	3.7989e-05	0.160796	0.06166
			S8_14846320	4.1873e-05	0.160796	0.06204
			S8_15041575	4.8277e-05	0.160796	0.06036
			S8_15041576	1.0904e-05	0.160796	0.06962
			S8_15288904	2.2965e-05	0.160796	0.07004
			S8_15326960	1.9036e-06	0.160796	0.0839
			S8_38128416	3.3107e-05	0.160796	0.06072
			S8_40251965	1.8183e-05	0.160796	0.06942
			S8_41697029	5.079e-05	0.160796	0.06974
			S8_41741843	3.2504e-05	0.160796	0.06289
			S8_41851064	5.0651e-05	0.160796	0.06699
			S8_41851065	5.0651e-05	0.160796	0.06699
			S8_42372182	5.201e-05	0.160796	0.07019
			S8_42415258	4.4417e-05	0.160796	0.06049
			S8_42486812	1.4466e-05	0.160796	0.07646
			S8_42535293	1.6625e-05	0.160796	0.06936
			S8_42716594	3.6157e-05	0.160796	0.06856
			S8_42774340	1.9085e-05	0.160796	0.07345
		9	S9_53966392	3.8e-05	0.160796	0.06631
			S9_57231983	3.921e-05	0.160796	0.06438
			S9_57714013	4.1695e-05	0.160796	0.07633
			S9_57714024	4.1695e-05	0.160796	0.07633
E	cumulative response	1	S1_56563285	6.4372e-05	0.175556	0.05976
			S1_56565634	6.2454e-05	0.175556	0.05969
			S1_61681433	7.3159e-05	0.175556	0.05913
			S1_61751800	5.5736e-05	0.175556	0.05892
			S1_70779730	9.0065e-05	0.175979	0.05323
		2	S2_6675428	6.6864e-05	0.175556	0.08566
		3	S3_68433941	8.7424e-05	0.175556	0.06187
			S3_68433942	8.7136e-05	0.175556	0.06186
			S3_68433990	8.6429e-05	0.175556	0.06183
			S3_72086161	1.898e-05	0.175556	0.08211
		4	S4_53169136	3.2419e-05	0.175556	0.06068
			S4_54210532	6.801e-05	0.175556	0.07631
			S4_54869879	1.7952e-05	0.175556	0.07561
			S4_54870986	3.4941e-05	0.175556	0.06652
		5	S5_44816496	6.505e-05	0.175556	0.05774
		6	S6_50595426	2.7604e-05	0.175556	0.06765
			S6_52586261	7.9231e-05	0.175556	0.05996
			S6_52586275	7.9231e-05	0.175556	0.05996
			S6_52586301	7.9231e-05	0.175556	0.05996
			S6_52586302	7.9231e-05	0.175556	0.05996
			S6_57009843	1.6808e-05	0.175556	0.06932
			S6_57009859	1.6808e-05	0.175556	0.06932
			S6_57009965	5.1992e-05	0.175556	0.06137
			S6_57009972	5.1992e-05	0.175556	0.06137
			S6_57015199	4.6966e-05	0.175556	0.05968
			S6_57015320	6.1738e-05	0.175556	0.08948
			S6_57121609	9.0871e-05	0.175979	0.05657
			S6_57125468	8.618e-05	0.175556	0.05413
		7	S7_56027901	4.8702e-05	0.175556	0.06326
			S7_56027902	8.4404e-05	0.175556	0.05828
		8	S8_12680072	3.4972e-05	0.175556	0.06147
			S8_12680073	3.4972e-05	0.175556	0.06147
			S8_12680135	4.2609e-05	0.175556	0.05984
			S8_12680144	4.2609e-05	0.175556	0.05984
			S8_12840634	3.7457e-05	0.175556	0.0689
			S8_12862645	4.8496e-05	0.175556	0.06459
			S8_12878394	8.7631e-05	0.175556	0.05591
			S8_12878408	7.1853e-05	0.175556	0.05799
			S8_12878430	8.7631e-05	0.175556	0.05591
			S8_12880781	6.5269e-06	0.175556	0.07412
			S8_13010663	4.6092e-05	0.175556	0.05993
			S8_13516013	4.9503e-05	0.175556	0.06692
			S8_13516046	4.9503e-05	0.175556	0.06692
			S8_13573679	3.3247e-05	0.175556	0.06115
			S8_13743462	5.6597e-05	0.175556	0.06452
			S8_13750158	2.383e-05	0.175556	0.06701
			S8_14211593	5.2333e-05	0.175556	0.06836
			S8_14235598	6.8941e-05	0.175556	0.0583
			S8_14241559	6.6311e-05	0.175556	0.05894
			S8_14250520	1.8988e-05	0.175556	0.06937
			S8_14305683	4.0679e-05	0.175556	0.06521
			S8_14343108	1.2443e-05	0.175556	0.08827
			S8_14394875	5.953e-05	0.175556	0.05974
			S8_14499100	4.5171e-06	0.175556	0.09115
			S8_15244004	2.3685e-05	0.175556	0.07347
			S8_51566561	7.04e-05	0.175556	0.07147
			S8_52270951	4.3678e-05	0.175556	0.06449
		9	S9_11784415	1.648e-05	0.175556	0.07484
			S9_11978287	8.5031e-05	0.175556	0.05649
			S9_49795729	3.7866e-05	0.175556	0.07079
E	ratio control-cold	1	S1_27340119	4.32e-06	0.110746	0.07718
			S1_27427549	1.38e-05	0.110746	0.07019
		2	S2_14536089	2.88e-05	0.110746	0.0713
		3	S3_3514426	3.18e-05	0.110746	0.06788
			S3_3775538	2.69e-05	0.110746	0.06169
			S3_3775574	1.52e-05	0.110746	0.06496
			S3_3779029	3.16e-05	0.110746	0.05952
			S3_3779060	3.16e-05	0.110746	0.05952
			S3_3779061	3.16e-05	0.110746	0.05952
			S3_3779098	2.78e-05	0.110746	0.0619
			S3_3779146	2.67e-05	0.110746	0.06509
			S8_12826594	2.84e-05	0.110746	0.08185
		8	S8_12826636	2.84e-05	0.110746	0.08185
			S8_14235598	1.98e-05	0.110746	0.06741
			S8_14241559	2.95e-05	0.110746	0.06416
			S8_40251965	3.64e-05	0.117859	0.06402
			S8_40398987	1.92e-05	0.110746	0.06777
			S8_40416982	1.12e-05	0.110746	0.07482
			S8_40416988	1.12e-05	0.110746	0.07482
			S8_40427190	1.46e-05	0.110746	0.06959
			S8_40623473	1.57e-05	0.110746	0.07802
			S8_41873198	1.17e-05	0.110746	0.06946
			S8_42039178	7.67e-06	0.110746	0.07382
			S8_42273303	2.43e-05	0.110746	0.06392
			S8_42372182	2.28e-05	0.110746	0.07458
			S8_42409077	1.99e-05	0.110746	0.07559
			S8_42486812	1.25e-06	0.110746	0.09608
			S8_42535293	1.03e-05	0.110746	0.07197
			S8_42542574	1.01e-05	0.110746	0.08459
		10	S10_2437219	3.51e-05	0.117859	0.06347
			S10_12141378	2.1e-05	0.110746	0.08432
			S10_14817255	6.08e-06	0.110746	0.07701
			S10_14817256	3.66e-05	0.117859	0.06815
			S10_17957276	1.03e-05	0.110746	0.0737
			S10_18501722	7e-06	0.110746	0.10368
			S10_18501733	7e-06	0.110746	0.10368
			S10_18501762	7e-06	0.110746	0.10368
			S10_18630087	2.39e-05	0.110746	0.0762
			S10_18630090	2.39e-05	0.110746	0.0762
			S10_18630101	2.39e-05	0.110746	0.0762
gs	control	1	S1_3554112	2.2415e-06	0.0868474	0.08909
			S1_3554131	2.2415e-06	0.0868474	0.08909
			S1_3554165	2.2415e-06	0.0868474	0.08909
			S1_4626257	3.3063e-06	0.0960775	0.07994
gs	cold	1	S1_55447903	6.7768e-06	0.132473	0.07647
			S1_55451025	1.9021e-05	0.132473	0.066
			S1_55451029	1.9021e-05	0.132473	0.066
			S1_56568108	2.861e-05	0.132473	0.07005
			S1_70779730	2.4076e-05	0.132473	0.06088
			S1_73245348	1.0134e-05	0.132473	0.09519
		3	S3_2990775	2.4581e-05	0.132473	0.06633
			S3_5021134	2.4175e-05	0.132473	0.07945
			S3_15352827	2.3642e-05	0.132473	0.08852
			S3_70286543	2.5747e-05	0.132473	0.07735
		6	S6_50595426	5.0705e-06	0.132473	0.07819
			S6_56204023	2.3792e-05	0.132473	0.06938
		8	S8_15041576	1.844e-05	0.132473	0.06625
			S8_15244004	2.5048e-05	0.132473	0.07621
			S8_15326960	1.9957e-06	0.132473	0.08351
			S8_38128416	1.0333e-05	0.132473	0.06921
			S8_40251965	9.1556e-06	0.132473	0.07523
			S8_41741843	2.9625e-05	0.132473	0.06522
			S8_41851064	2.1433e-05	0.132473	0.0753
			S8_41851065	2.1433e-05	0.132473	0.0753
			S8_42372182	3.0678e-05	0.132473	0.07502
			S8_42486812	2.6111e-05	0.132473	0.07363
			S8_42535293	2.4749e-05	0.132473	0.06675
			S8_42716594	2.2352e-05	0.132473	0.07316
			S8_42774340	1.124e-05	0.132473	0.07909
		9	S9_53966392	7.5502e-06	0.132473	0.0796
			S9_57231983	2.0383e-05	0.132473	0.07072
			S9_57714013	2.962e-05	0.132473	0.07958
			S9_57714024	2.962e-05	0.132473	0.07958
gs	cumulative response	1	S1_18879634	1.9564e-05	0.143501	0.07968
			S1_18879641	1.9564e-05	0.143501	0.07968
			S1_18884871	2.6005e-05	0.143501	0.0875
			S1_18884876	2.6005e-05	0.143501	0.0875
			S1_18884906	2.6005e-05	0.143501	0.0875
			S1_56563285	2.12e-05	0.143501	0.06702
			S1_56565572	4.1792e-05	0.143501	0.06017
			S1_56565634	2.6936e-05	0.143501	0.06467
			S1_56568108	4.1123e-05	0.143501	0.0673
			S1_61751800	2.2705e-05	0.143501	0.0652
			S1_70779730	3.0265e-05	0.143501	0.06027
		3	S3_72086161	1.7719e-05	0.143501	0.08242
		4	S4_53169136	2.953e-05	0.143501	0.06098
			S4_54869879	3.309e-06	0.143501	0.08873
			S4_54870986	1.5053e-05	0.143501	0.07248
			S4_54871067	3.8661e-05	0.143501	0.06693
		5	S5_59625024	3.7456e-05	0.143501	0.06615
			S5_59625028	3.7456e-05	0.143501	0.06615
		6	S6_50595426	1.4184e-05	0.143501	0.07191
			S6_57009843	5.5359e-06	0.143501	0.07768
			S6_57009859	5.5359e-06	0.143501	0.07768
			S6_57009965	2.8715e-05	0.143501	0.06601
			S6_57009972	2.8715e-05	0.143501	0.06601
		7	S7_56027901	3.6473e-05	0.143501	0.06567
		8	S8_12680072	2.8527e-05	0.143501	0.06233
			S8_12680073	2.8527e-05	0.143501	0.06233
			S8_12880781	1.5837e-05	0.143501	0.06797
			S8_14235598	3.7591e-05	0.143501	0.06261
			S8_14343108	2.3374e-05	0.143501	0.08293
			S8_14499100	4.8984e-06	0.143501	0.09165
			S8_15244004	3.2916e-05	0.143501	0.07146
			S8_15326960	2.4232e-05	0.143501	0.06514
			S8_52270951	1.8288e-05	0.143501	0.07288
		9	S9_11784415	3.964e-05	0.143501	0.06838
			S9_49795729	4.0384e-05	0.143501	0.07042
gs	ratio control-cold	1	S1_19116329	1.55e-05	0.094671	0.09181
			S1_19116345	1.55e-05	0.094671	0.09181
			S1_27340119	1.48e-05	0.094671	0.06795
			S1_55575689	3.9e-05	0.113195	0.06111
		3	S3_7131210	1.67e-05	0.094671	0.07974
			S3_64699560	3.69e-05	0.113195	0.07337
			S3_68200845	3.11e-05	0.113195	0.08257
			S3_68200856	3.11e-05	0.113195	0.08257
		4	S4_9643018	3.96e-05	0.113195	0.06181
		8	S8_12826594	1.75e-05	0.094671	0.08287
			S8_12826636	1.75e-05	0.094671	0.08287
			S8_14235598	3.18e-05	0.113195	0.0644
			S8_40416982	3.81e-05	0.113195	0.0647
			S8_40416988	3.81e-05	0.113195	0.0647
			S8_41646139	1.95e-05	0.094671	0.07782
			S8_41646157	1.95e-05	0.094671	0.07782
			S8_41646166	1.95e-05	0.094671	0.07782
			S8_41851941	3.57e-05	0.113195	0.06461
			S8_41873198	5.79e-06	0.069309	0.074
			S8_42039178	4.91e-06	0.0647247	0.07558
			S8_42273303	1.21e-05	0.0894342	0.06833
			S8_42372182	3.99e-05	0.113195	0.06873
			S8_42409077	1.1e-05	0.0894342	0.07911
			S8_42486812	4.9e-06	0.0647247	0.08393
			S8_42542574	2.28e-05	0.103597	0.07757
			S8_42774340	4.02e-05	0.113195	0.06642
			S8_52589009	2.01e-05	0.094671	0.09056
		9	S9_57714013	3.41e-05	0.113195	0.07485
			S9_57714024	3.41e-05	0.113195	0.07485
		10	S10_2437219	3.87e-05	0.113195	0.06189
			S10_14817255	1.54e-06	0.0508	0.08537
			S10_14817256	6.79e-06	0.0745085	0.08131
			S10_17957276	3.15e-05	0.113195	0.06502
			S10_18501722	9.69e-07	0.0425498	0.12875
			S10_18501733	9.69e-07	0.0425498	0.12875
			S10_18501762	9.69e-07	0.0425498	0.12875
			S10_18606485	2.06e-06	0.0538521	0.08902
			S10_18630087	3.27e-06	0.0538521	0.09327
			S10_18630090	3.27e-06	0.0538521	0.09327
			S10_18630101	3.27e-06	0.0538521	0.09327
			S10_18652257	9.45e-06	0.0894342	0.07656
			S10_18652308	1.19e-05	0.0894342	0.07191
			S10_18652323	1.19e-05	0.0894342	0.07191
			S10_19042661	3.82e-05	0.113195	0.0764
			S10_19042683	3.82e-05	0.113195	0.0764
			S10_19768516	1.22e-05	0.0894342	0.06848
			S10_19781787	4.04e-05	0.113195	0.06546
Fv/Fm	recovery	2	S2_60572957	7.33e-07	0.045071	0.11637
		4	S4_58111331	2.2526e-06	0.0923379	0.08833
		6	S6_47621281	1.27e-07	0.0155625	0.13982
Fv´/Fm´	control	1	S1_57017200	2.1783e-05	0.108655	0.06894
			S1_57017298	1.7922e-05	0.108655	0.06579
			S1_57017604	3.1224e-05	0.10879	0.07685
			S1_57017608	1.5454e-05	0.10651	0.08304
			S1_57017644	5.5181e-05	0.10879	0.07022
			S1_57017668	5.5181e-05	0.10879	0.07022
			S1_58024730	4.2223e-05	0.10879	0.06255
			S1_58044332	7.2981e-05	0.109247	0.06325
			S1_58827714	6.9626e-05	0.10879	0.05974
			S1_58827715	6.9626e-05	0.10879	0.05974
			S1_58827717	6.9626e-05	0.10879	0.05974
			S1_64692675	6.721e-05	0.10879	0.06758
			S1_65336558	1.2248e-05	0.10651	0.06935
			S1_65354402	6.1612e-05	0.10879	0.0613
			S1_65517519	6.8628e-05	0.10879	0.05817
			S1_65967230	3.8862e-05	0.10879	0.06898
			S1_66191667	1.4405e-05	0.10651	0.06985
			S1_66228189	2.7988e-05	0.10879	0.07683
			S1_66274234	2.8034e-06	0.10651	0.09274
			S1_66357443	1.2474e-05	0.10651	0.08396
			S1_66365256	7.2874e-05	0.109247	0.06614
			S1_66434789	3.3527e-05	0.10879	0.08097
			S1_66589287	5.434e-05	0.10879	0.06319
			S1_66624792	1.16e-05	0.10651	0.07298
			S1_66761933	9.1984e-06	0.10651	0.10829
			S1_66873901	4.6078e-05	0.10879	0.07402
			S1_66873919	4.6078e-05	0.10879	0.07402
			S1_66988736	5.9221e-05	0.10879	0.06926
			S1_66995316	2.6141e-05	0.10879	0.08207
			S1_67011818	6.8936e-05	0.10879	0.08957
			S1_67073696	1.5775e-05	0.10651	0.07464
			S1_67451191	5.1993e-05	0.10879	0.08343
			S1_67453496	6.4208e-05	0.10879	0.05629
			S1_67453497	6.4208e-05	0.10879	0.05629
			S1_67453498	6.4208e-05	0.10879	0.05629
			S1_68413103	5.6689e-05	0.10879	0.07446
			S1_71210453	5.5274e-05	0.10879	0.06078
			S1_71427872	5.6487e-05	0.10879	0.07938
			S1_72334199	3.9865e-05	0.10879	0.07434
		2	S2_71572856	1.5088e-05	0.10651	0.07667
			S2_71688644	4.515e-05	0.10879	0.08798
		4	S4_63361974	6.9753e-05	0.10879	0.06934
		5	S5_2748486	6.2363e-05	0.10879	0.06019
			S5_19633728	1.197e-05	0.10651	0.06677
			S5_20149689	5.1867e-05	0.10879	0.05932
			S5_20187631	6.1765e-05	0.10879	0.06527
		6	S6_58105559	3.3379e-05	0.10879	0.06804
		8	S8_185088	1.1428e-05	0.10651	0.07438
			S8_322850	5.8475e-05	0.10879	0.07752
			S8_682362	2.7112e-05	0.10879	0.07846
			S8_866304	1.6633e-05	0.10651	0.07163
			S8_867068	6.0877e-05	0.10879	0.08553
			S8_878350	2.1535e-05	0.108655	0.08766
			S8_878351	2.1535e-05	0.108655	0.08766
			S8_930721	2.4917e-05	0.10879	0.07195
			S8_975649	7.2894e-05	0.109247	0.05579
			S8_977711	7.1073e-06	0.10651	0.07929
			S8_977761	7.8921e-06	0.10651	0.07228
			S8_1042989	2.6765e-06	0.10651	0.08094
			S8_1061136	2.4054e-05	0.10879	0.07284
			S8_1230430	4.7377e-06	0.10651	0.09056
			S8_2247668	4.4961e-05	0.10879	0.06135
			S8_2247680	4.4961e-05	0.10879	0.06135
			S8_2341125	3.0307e-05	0.10879	0.06803
			S8_3093058	6.4884e-05	0.10879	0.05763
			S8_49893693	1.5433e-05	0.10651	0.06834
			S8_50757645	5.4382e-05	0.10879	0.06787
			S8_52496099	2.2624e-05	0.108655	0.06701
			S8_52498383	3.6837e-05	0.10879	0.08169
			S8_55191392	6.2239e-05	0.10879	0.06154
		10	S10_1482437	5.1326e-05	0.10879	0.07648
			S10_4156448	6.9844e-05	0.10879	0.05729
			S10_4157883	1.9816e-05	0.108655	0.06389
			S10_4172993	6.5527e-05	0.10879	0.06276
			S10_4547727	3.6775e-05	0.10879	0.08059
			S10_4547744	3.6775e-05	0.10879	0.08059
			S10_5298369	9.9525e-06	0.10651	0.07106
ΦPSII	control	1	S1_55863916	5.4894e-06	0.155128	0.08158
			S1_56156551	1.4928e-06	0.155128	0.09869
		8	S8_878350	4.5977e-06	0.155128	0.09327
			S8_878351	4.5977e-06	0.155128	0.09327
			S8_6112580	6.8695e-06	0.155304	0.08426
ΦPSII	cold	7	S7_55198507	8.04e-06	0.158722	0.07235
			S7_55198512	8.04e-06	0.158722	0.07235
			S7_55202510	1.37e-06	0.154187	0.0824
			S7_56092351	7.61e-06	0.158722	0.08217
		8	S8_14230156	7.23e-06	0.158722	0.0752
			S8_14235598	2.6e-06	0.154187	0.08338
ΦPSII	cumulative response	2	S2_9339815	4.6161e-05	0.151811	0.06278
		3	S3_58704349	4.1519e-05	0.151811	0.08213
			S3_72511656	3.8562e-05	0.151811	0.06031
			S3_72511657	3.8562e-05	0.151811	0.06031
			S3_73857631	4.4007e-05	0.151811	0.08201
			S3_74339803	1.5508e-05	0.151811	0.08313
		4	S4_53169136	4.1793e-05	0.151811	0.05931
			S4_54210532	1.3242e-05	0.151811	0.09206
			S4_54869879	1.2004e-05	0.151811	0.07608
		6	S6_56964983	4.3167e-05	0.151811	0.06319
			S6_57054656	4.5496e-05	0.151811	0.06074
		7	S7_55202510	1.1646e-05	0.151811	0.06939
			S7_55934158	1.4543e-05	0.151811	0.07033
			S7_56027901	2.8709e-05	0.151811	0.06835
			S7_56027902	2.0744e-05	0.151811	0.06925
			S7_56092351	4.0741e-06	0.151811	0.08869
		8	S8_6379758	2.9986e-05	0.151811	0.06601
			S8_6842557	2.2422e-05	0.151811	0.08837
			S8_12840137	4.1526e-05	0.151811	0.06442
			S8_12840142	4.1526e-05	0.151811	0.06442
			S8_12880781	5.803e-06	0.151811	0.07705
			S8_13010663	1.4133e-05	0.151811	0.06886
			S8_13516013	4.5591e-05	0.151811	0.06958
			S8_13516046	4.5591e-05	0.151811	0.06958
			S8_13573679	1.7616e-05	0.151811	0.06686
			S8_13750158	8.8802e-06	0.151811	0.07442
			S8_14211593	9.7967e-06	0.151811	0.08697
			S8_14230156	3.1959e-05	0.151811	0.06856
			S8_14235598	1.5596e-06	0.151811	0.0886
			S8_14241559	3.4256e-05	0.151811	0.06596
			S8_14499100	3.8536e-05	0.151811	0.07621
			S8_39996123	1.9234e-05	0.151811	0.08731
			S8_42372182	2.6505e-05	0.151811	0.07851
			S8_48791253	2.2568e-05	0.151811	0.08278
			S8_52270951	4.1749e-05	0.151811	0.06688
ΦPSII	ratio control-cold	1	S1_25948712	8.48e-06	0.143871	0.07301
			S1_27427549	1.41e-05	0.16426	0.06845
		3	S3_3779029	6.81e-06	0.143871	0.06917
			S3_3779060	6.81e-06	0.143871	0.06917
			S3_3779061	6.81e-06	0.143871	0.06917
			S3_3779146	7.77e-06	0.143871	0.07132
			S3_3779098	8.96e-06	0.143871	0.07064
			S3_5983829	1.91e-05	0.188685	0.08779
		6	S6_55980429	1.11e-05	0.143871	0.06987
			S6_55980430	1.11e-05	0.143871	0.06987
		7	S7_56092351	2.5e-06	0.143871	0.09319
		8	S8_54340453	1.95e-05	0.188685	0.07929
ΦPSII	ratio cold-recovery	1	S1_25948712	1.11e-06	0.0732338	0.08561
		1	S1_66980315	4.52e-07	0.0597686	0.09038
qP	control	4	S4_48680600	4.5597e-06	0.189856	0.08075
			S4_48680621	4.5597e-06	0.189856	0.08075
			S4_48680641	4.5597e-06	0.189856	0.08075
qP	cold	2	S2_56963268	2.1765e-05	0.191632	0.10014
			S2_56963287	2.1765e-05	0.191632	0.10014
		3	S3_3779029	2.8995e-05	0.191632	0.05999
			S3_3779060	2.8995e-05	0.191632	0.05999
			S3_3779061	2.8995e-05	0.191632	0.05999
			S3_3779098	2.7229e-05	0.191632	0.0629
			S3_7056966	7.75e-06	0.191632	0.07324
			S3_7062579	1.6433e-05	0.191632	0.06599
			S3_7063280	2.949e-05	0.191632	0.06819
			S3_7063281	1.8175e-05	0.191632	0.06849
			S3_7070659	9.9e-06	0.191632	0.09624
			S3_7163399	8.1e-06	0.191632	0.07066
			S3_7168773	3.1003e-05	0.191632	0.07573
			S3_7206433	2.146e-05	0.191632	0.06466
			S3_7206577	2.6753e-05	0.191632	0.07423
			S3_7207468	9.46e-06	0.191632	0.07201
		4	S4_2230629	1.9187e-05	0.191632	0.08358
			S4_2230641	1.9187e-05	0.191632	0.08358
		9	S9_50384111	7.51e-06	0.191632	0.08171
qP	recovery	3	S3_69973329	7.08e-07	0.0775688	0.11592
qP	cumulative response	1	S1_21405210	7.4928e-05	0.199475	0.05793
			S1_21405211	7.4928e-05	0.199475	0.05793
		2	S2_2842517	2.8076e-05	0.199475	0.06909
			S2_6577735	3.9775e-05	0.199475	0.06353
			S2_6599340	5.5802e-05	0.199475	0.06951
			S2_6675428	7.0319e-05	0.199475	0.08864
			S2_56963268	2.266e-05	0.199475	0.10257
			S2_56963287	2.266e-05	0.199475	0.10257
			S2_77525652	5.7766e-06	0.199475	0.08061
		3	S3_3779029	4.5795e-05	0.199475	0.05786
			S3_3779060	4.5795e-05	0.199475	0.05786
			S3_3779061	4.5795e-05	0.199475	0.05786
			S3_3779098	4.7217e-05	0.199475	0.05999
			S3_3779146	6.9957e-05	0.199475	0.05738
			S3_68141294	7.4129e-05	0.199475	0.07618
			S3_69973329	1.8305e-05	0.199475	0.08575
			S3_70002276	4.1682e-06	0.199475	0.09032
			S3_70023331	6.0474e-05	0.199475	0.06533
			S3_70023333	6.0474e-05	0.199475	0.06533
			S3_72200741	7.0701e-05	0.199475	0.07257
			S3_7418918	4.9733e-05	0.199475	0.06771
		4	S4_2283211	7.0957e-05	0.199475	0.05645
			S4_792794	2.5791e-05	0.199475	0.07858
			S4_60425982	1.3358e-05	0.199475	0.08185
		5	S5_52959807	4.4975e-05	0.199475	0.05987
		6	S6_56884968	6.922e-05	0.199475	0.06067
			S6_56955699	2.3286e-05	0.199475	0.06534
			S6_56955738	2.3286e-05	0.199475	0.06534
			S6_61124475	5.4654e-05	0.199475	0.0616
		7	S7_55202510	1.6192e-05	0.199475	0.06774
			S7_56092351	3.0944e-05	0.199475	0.07403
		8	S8_13573679	4.625e-05	0.199475	0.06045
			S8_13750158	7.0354e-05	0.199475	0.05876
			S8_14235598	1.4872e-05	0.199475	0.07454
			S8_39996123	3.3078e-05	0.199475	0.08538
			S8_48794253	7.3551e-05	0.199475	0.08601
		9	S9_50384111	9.0902e-06	0.199475	0.08176
		10	S10_2865506	7.2202e-05	0.199475	0.05844
			S10_3292545	2.7558e-05	0.199475	0.09251
			S10_3358681	4.5711e-05	0.199475	0.06634
			S10_3385464	5.1426e-05	0.199475	0.08916
			S10_3385469	5.1426e-05	0.199475	0.08916
qP	ratio control-cold	1	S1_19096249	4.13e-05	0.17215	0.07302
			S1_19096254	4.13e-05	0.17215	0.07302
			S1_67399468	4.42e-05	0.1735	0.06018
			S1_70954318	2.22e-05	0.126241	0.08312
			S1_70954823	1.29e-05	0.126241	0.06661
			S1_70954859	1.32e-05	0.126241	0.06757
			S1_72756643	2.59e-05	0.126241	0.07051
			S1_72904175	5.25e-05	0.185592	0.06553
		2	S2_56963268	1.56e-05	0.126241	0.09852
			S2_56963287	1.56e-05	0.126241	0.09852
		3	S3_3730025	4.89e-05	0.178377	0.06582
			S3_3775132	1.39e-05	0.126241	0.08123
			S3_3775538	2.42e-05	0.126241	0.06312
			S3_3775574	1.52e-05	0.126241	0.06501
			S3_3779029	2.69e-06	0.0628023	0.07613
			S3_3779060	2.69e-06	0.0628023	0.07613
			S3_3779061	2.69e-06	0.0628023	0.07613
			S3_3779098	2.49e-06	0.0628023	0.08031
			S3_3779146	2.28e-06	0.0628023	0.0796
			S3_3828318	2.6e-05	0.126241	0.0746
			S3_72200741	2.07e-05	0.126241	0.08303
		5	S5_52959807	4.4e-06	0.0855908	0.07476
			S5_52959810	1.93e-05	0.126241	0.06433
		6	S6_60840346	2.81e-05	0.131245	0.05984
		7	S7_56092351	2.98e-05	0.133549	0.07101
		8	S8_13516013	4.61e-05	0.1735	0.07015
			S8_13516046	4.61e-05	0.1735	0.07015
			S8_13859934	2.41e-05	0.126241	0.074
			S8_13859951	1.93e-05	0.126241	0.07582
			S8_13859960	2.41e-05	0.126241	0.074
			S8_14211593	1.31e-05	0.126241	0.08235
			S8_14230156	1.74e-05	0.126241	0.07102
			S8_14235598	1.09e-05	0.126241	0.07559
