# Supplementary material for: Genetic architecture of photosynthesis in Sorghum bicolor under non-stress and cold stress conditions
Source: J Exp Bot. 2017 Aug 18;68(16):4545–57. doi: 10.1093/jxb/erx276 (PMC5853419; doi:10.1093/jxb/erx276)
Supplement: supplementary_table_S9 [file erx276_suppl_supplementary_table_s9.xlsx]

## Sheet: Table S9
Supplemental table S9. Complete list of sorghum genes localized ± 55 kb of SNPs located within selected genomic regions with multiple SNPs in LD consistently identified associated with multiple gas exchange and chlorophyll fluorescence traits
Name function	Gene ID	Chromosome	Physical position (start-end)*	SNP Marker	Distance from start of gene (kb)	Distance from end of gene (kb)	Marker R2	P value	q value	trait	Temperature treatment / derived variable
hsp20/alpha crystallin family protein	Sb03g003530	3	3754238-3755133	S3_3779029	24.791	23.896	0.05999	2.8995e-05	0.191632	qP	cold
				S3_3779029	24.791	23.896	0.05786	4.5795e-05	0.199475	qP	cumulative response
				S3_3779060	24.822	23.927	0.05999	2.8995e-05	0.191632	qP	cold
				S3_3779060	24.822	23.927	0.05786	4.5795e-05	0.199475	qP	cumulative response
				S3_3779061	24.823	23.928	0.05999	2.8995e-05	0.191632	qP	cold
				S3_3779061	24.823	23.928	0.05786	4.5795e-05	0.199475	qP	cumulative response
				S3_3779098	24.86	23.965	0.0629	2.7229e-05	0.191632	qP	cold
				S3_3779098	24.86	23.965	0.05999	4.7217e-05	0.199475	qP	cumulative response
				S3_3779146	24.908	24.013	0.05738	6.9957e-05	0.199475	qP	cumulative response
				S3_3730025	-24.213	-25.108	0.06582	4.89e-05	0.178377	qP	ratio control-cold
				S3_3775132	20.894	19.999	0.08123	1.39e-05	0.126241	qP	ratio control-cold
				S3_3775538	21.3	20.405	0.06312	2.42e-05	0.126241	qP	ratio control-cold
				S3_3775538	21.3	20.405	0.06169	2.69e-05	0.110746	E	ratio control-cold
				S3_3775574	21.336	20.441	0.06501	1.52e-05	0.126241	qP	ratio control-cold
				S3_3775574	21.336	20.441	0.06496	1.52e-05	0.110746	E	ratio control-cold
				S3_3779029	24.791	23.896	0.06917	6.81e-06	0.143871	ΦPSII	ratio control-cold
				S3_3779029	24.791	23.896	0.07613	2.69e-06	0.0628023	qP	ratio control-cold
				S3_3779029	24.791	23.896	0.05952	3.16e-05	0.110746	E	ratio control-cold
				S3_3779060	24.822	23.927	0.06917	6.81e-06	0.143871	ΦPSII	ratio control-cold
				S3_3779060	24.822	23.927	0.07613	2.69e-06	0.0628023	qP	ratio control-cold
				S3_3779060	24.822	23.927	0.05952	3.16e-05	0.110746	E	ratio control-cold
				S3_3779061	24.823	23.928	0.06917	6.81e-06	0.143871	ΦPSII	ratio control-cold
				S3_3779061	24.823	23.928	0.07613	2.69e-06	0.0628023	qP	ratio control-cold
				S3_3779061	24.823	23.928	0.05952	3.16e-05	0.110746	E	ratio control-cold
				S3_3779098	24.86	23.965	0.07064	8.96e-06	0.143871	ΦPSII	ratio control-cold
				S3_3779098	24.86	23.965	0.08031	2.49e-06	0.0628023	qP	ratio control-cold
				S3_3779098	24.86	23.965	0.0619	2.78e-05	0.110746	E	ratio control-cold
				S3_3779146	24.908	24.013	0.07132	7.77e-06	0.143871	ΦPSII	ratio control-cold
				S3_3779146	24.908	24.013	0.0796	2.28e-06	0.0628023	qP	ratio control-cold
cytochrome P450	Sb03g003590	3	3806870-3808405	S3_3779029	-27.841	-29.376	0.05999	2.8995e-05	0.191632	qP	cold
				S3_3779029	-27.841	-29.376	0.05786	4.5795e-05	0.199475	qP	cumulative response
				S3_3779060	-27.81	-29.345	0.05999	2.8995e-05	0.191632	qP	cold
				S3_3779060	-27.81	-29.345	0.05786	4.5795e-05	0.199475	qP	cumulative response
				S3_3779061	-27.809	-29.344	0.05999	2.8995e-05	0.191632	qP	cold
				S3_3779061	-27.809	-29.344	0.05786	4.5795e-05	0.199475	qP	cumulative response
				S3_3779098	-27.772	-29.307	0.0629	2.7229e-05	0.191632	qP	cold
				S3_3779098	-27.772	-29.307	0.05999	4.7217e-05	0.199475	qP	cumulative response
				S3_3779146	-27.724	-29.259	0.05738	6.9957e-05	0.199475	qP	cumulative response
				S3_3775132	-31.738	-33.273	0.08123	1.39e-05	0.126241	qP	ratio control-cold
				S3_3775538	-31.332	-32.867	0.06312	2.42e-05	0.126241	qP	ratio control-cold
				S3_3775538	-31.332	-32.867	0.06169	2.69e-05	0.110746	E	ratio control-cold
				S3_3775574	-31.296	-32.831	0.06501	1.52e-05	0.126241	qP	ratio control-cold
				S3_3775574	-31.296	-32.831	0.06496	1.52e-05	0.110746	E	ratio control-cold
				S3_3779029	-27.841	-29.376	0.06917	6.81e-06	0.143871	ΦPSII	ratio control-cold
				S3_3779029	-27.841	-29.376	0.07613	2.69e-06	0.0628023	qP	ratio control-cold
				S3_3779029	-27.841	-29.376	0.05952	3.16e-05	0.110746	E	ratio control-cold
				S3_3779060	-27.81	-29.345	0.06917	6.81e-06	0.143871	ΦPSII	ratio control-cold
				S3_3779060	-27.81	-29.345	0.07613	2.69e-06	0.0628023	qP	ratio control-cold
				S3_3779060	-27.81	-29.345	0.05952	3.16e-05	0.110746	E	ratio control-cold
				S3_3779061	-27.809	-29.344	0.06917	6.81e-06	0.143871	ΦPSII	ratio control-cold
				S3_3779061	-27.809	-29.344	0.07613	2.69e-06	0.0628023	qP	ratio control-cold
				S3_3779061	-27.809	-29.344	0.05952	3.16e-05	0.110746	E	ratio control-cold
				S3_3779098	-27.772	-29.307	0.07064	8.96e-06	0.143871	ΦPSII	ratio control-cold
				S3_3779098	-27.772	-29.307	0.08031	2.49e-06	0.0628023	qP	ratio control-cold
				S3_3779098	-27.772	-29.307	0.0619	2.78e-05	0.110746	E	ratio control-cold
				S3_3779146	-27.724	-29.259	0.07132	7.77e-06	0.143871	ΦPSII	ratio control-cold
				S3_3779146	-27.724	-29.259	0.0796	2.28e-06	0.0628023	qP	ratio control-cold
				S3_3779146	-27.724	-29.259	0.06509	2.67e-05	0.110746	E	ratio control-cold
				S3_3828318	21.448	19.913	0.0746	2.6e-05	0.126241	qP	ratio control-cold
				S3_3775132	-35.098	-36.798	0.08123	1.39e-05	0.126241	qP	ratio control-cold
				S3_3775538	-34.692	-36.392	0.06312	2.42e-05	0.126241	qP	ratio control-cold
				S3_3775538	-34.692	-36.392	0.06169	2.69e-05	0.110746	E	ratio control-cold
				S3_3775574	-34.656	-36.356	0.06501	1.52e-05	0.126241	qP	ratio control-cold
				S3_3775574	-34.656	-36.356	0.06496	1.52e-05	0.110746	E	ratio control-cold
				S3_3779029	-31.201	-32.901	0.06917	6.81e-06	0.143871	ΦPSII	ratio control-cold
				S3_3779029	-31.201	-32.901	0.07613	2.69e-06	0.0628023	qP	ratio control-cold
				S3_3779029	-31.201	-32.901	0.05952	3.16e-05	0.110746	E	ratio control-cold
				S3_3779060	-31.17	-32.87	0.06917	6.81e-06	0.143871	ΦPSII	ratio control-cold
				S3_3779060	-31.17	-32.87	0.07613	2.69e-06	0.0628023	qP	ratio control-cold
				S3_3779060	-31.17	-32.87	0.05952	3.16e-05	0.110746	E	ratio control-cold
				S3_3779061	-31.169	-32.869	0.06917	6.81e-06	0.143871	ΦPSII	ratio control-cold
				S3_3779061	-31.169	-32.869	0.07613	2.69e-06	0.0628023	qP	ratio control-cold
				S3_3779061	-31.169	-32.869	0.05952	3.16e-05	0.110746	E	ratio control-cold
				S3_3779098	-31.132	-32.832	0.07064	8.96e-06	0.143871	ΦPSII	ratio control-cold
				S3_3779098	-31.132	-32.832	0.08031	2.49e-06	0.0628023	qP	ratio control-cold
				S3_3779098	-31.132	-32.832	0.0619	2.78e-05	0.110746	E	ratio control-cold
				S3_3779146	-31.084	-32.784	0.07132	7.77e-06	0.143871	ΦPSII	ratio control-cold
				S3_3779146	-31.084	-32.784	0.0796	2.28e-06	0.0628023	qP	ratio control-cold
				S3_3779146	-31.084	-32.784	0.06509	2.67e-05	0.110746	E	ratio control-cold
				S3_3828318	18.088	16.388	0.0746	2.6e-05	0.126241	qP	ratio control-cold
cytochrome P450	Sb03g003600	3	3810230-3811930	S3_3779029	-31.201	-32.901	0.05999	2.8995e-05	0.191632	qP	cold
				S3_3779029	-31.201	-32.901	0.05786	4.5795e-05	0.199475	qP	cumulative response
				S3_3779060	-31.17	-32.87	0.05999	2.8995e-05	0.191632	qP	cold
				S3_3779060	-31.17	-32.87	0.05786	4.5795e-05	0.199475	qP	cumulative response
				S3_3779061	-31.169	-32.869	0.05999	2.8995e-05	0.191632	qP	cold
				S3_3779061	-31.169	-32.869	0.05786	4.5795e-05	0.199475	qP	cumulative response
				S3_3779098	-31.132	-32.832	0.0629	2.7229e-05	0.191632	qP	cold
				S3_3779098	-31.132	-32.832	0.05999	4.7217e-05	0.199475	qP	cumulative response
				S3_3779146	-31.084	-32.784	0.05738	6.9957e-05	0.199475	qP	cumulative response
				S3_3775132	-35.098	-36.798	0.08123	1.39e-05	0.126241	qP	ratio control-cold
				S3_3775538	-34.692	-36.392	0.06312	2.42e-05	0.126241	qP	ratio control-cold
				S3_3775538	-34.692	-36.392	0.06169	2.69e-05	0.110746	E	ratio control-cold
				S3_3775574	-34.656	-36.356	0.06501	1.52e-05	0.126241	qP	ratio control-cold
				S3_3775574	-34.656	-36.356	0.06496	1.52e-05	0.110746	E	ratio control-cold
				S3_3779029	-31.201	-32.901	0.06917	6.81e-06	0.143871	ΦPSII	ratio control-cold
				S3_3779029	-31.201	-32.901	0.07613	2.69e-06	0.0628023	qP	ratio control-cold
				S3_3779029	-31.201	-32.901	0.05952	3.16e-05	0.110746	E	ratio control-cold
				S3_3779060	-31.17	-32.87	0.06917	6.81e-06	0.143871	ΦPSII	ratio control-cold
				S3_3779060	-31.17	-32.87	0.07613	2.69e-06	0.0628023	qP	ratio control-cold
				S3_3779060	-31.17	-32.87	0.05952	3.16e-05	0.110746	E	ratio control-cold
				S3_3779061	-31.169	-32.869	0.06917	6.81e-06	0.143871	ΦPSII	ratio control-cold
				S3_3779061	-31.169	-32.869	0.07613	2.69e-06	0.0628023	qP	ratio control-cold
				S3_3779061	-31.169	-32.869	0.05952	3.16e-05	0.110746	E	ratio control-cold
				S3_3779098	-31.132	-32.832	0.07064	8.96e-06	0.143871	ΦPSII	ratio control-cold
				S3_3779098	-31.132	-32.832	0.08031	2.49e-06	0.0628023	qP	ratio control-cold
				S3_3779098	-31.132	-32.832	0.0619	2.78e-05	0.110746	E	ratio control-cold
				S3_3779146	-31.084	-32.784	0.07132	7.77e-06	0.143871	ΦPSII	ratio control-cold
				S3_3779146	-31.084	-32.784	0.0796	2.28e-06	0.0628023	qP	ratio control-cold
				S3_3779146	-31.084	-32.784	0.06509	2.67e-05	0.110746	E	ratio control-cold
				S3_3828318	18.088	16.388	0.0746	2.6e-05	0.126241	qP	ratio control-cold
expressed protein	Sb03g044690	3	72036284-72046755	S3_72086161	49.877	39.406	0.08211	1.898e-05	0.175556	E	cumulative response
				S3_72086161	49.877	39.406	0.08242	1.7719e-05	0.143501	gs	cumulative response
serine palmitoyltransferase 2	Sb03g044700	3	72056810-72060505	S3_72086161	29.351	25.656	0.08211	1.898e-05	0.175556	E	cumulative response
				S3_72086161	29.351	25.656	0.08242	1.7719e-05	0.143501	gs	cumulative response
conserved hypothetical protein	Sb03g044710	3	72064507-72066915	S3_72086161	21.654	19.246	0.08211	1.898e-05	0.175556	E	cumulative response
				S3_72086161	21.654	19.246	0.08242	1.7719e-05	0.143501	gs	cumulative response
expressed protein	Sb03g044720	3	72074710-72078136	S3_72086161	11.451	8.025	0.08211	1.898e-05	0.175556	E	cumulative response
				S3_72086161	11.451	8.025	0.08242	1.7719e-05	0.143501	gs	cumulative response
expressed protein	Sb03g044730	3	72078785-72081047	S3_72086161	7.376	5.114	0.08211	1.898e-05	0.175556	E	cumulative response
				S3_72086161	7.376	5.114	0.08242	1.7719e-05	0.143501	gs	cumulative response
protein kinase	Sb03g044740	3	72080706-72084341	S3_72086161	5.455	1.82	0.08211	1.898e-05	0.175556	E	cumulative response
				S3_72086161	5.455	1.82	0.08242	1.7719e-05	0.143501	gs	cumulative response
oxidoreductase, short chain dehydrogenase/reductase family domain containing protein	Sb03g044750	3	72091331-72092705	S3_72086161	-5.17	-6.544	0.08211	1.898e-05	0.175556	E	cumulative response
				S3_72086161	-5.17	-6.544	0.08242	1.7719e-05	0.143501	gs	cumulative response
LEML1 - Anther-specific LEM1 family protein precursor	Sb03g044760	3	72120261-72120853	S3_72086161	-34.1	-34.692	0.08211	1.898e-05	0.175556	E	cumulative response
				S3_72086161	-34.1	-34.692	0.08242	1.7719e-05	0.143501	gs	cumulative response
expressed protein	Sb03g044770	3	72127913-72129581	S3_72086161	-41.752	-43.42	0.08211	1.898e-05	0.175556	E	cumulative response
				S3_72086161	-41.752	-43.42	0.08242	1.7719e-05	0.143501	gs	cumulative response
potassium transporter	Sb03g044780	3	72136141-72140648	S3_72086161	-49.98	-54.487	0.08211	1.898e-05	0.175556	E	cumulative response
				S3_72086161	-49.98	-54.487	0.08242	1.7719e-05	0.143501	gs	cumulative response
cytochrome P450	Sb03g044800	3	72151735-72153777	S3_72200741	49.006	46.964	0.07257	7.0701e-05	0.199475	qP	cumulative response
				S3_72200741	49.006	46.964	0.08303	2.07e-05	0.126241	qP	ratio control-cold
expressed protein	Sb03g044810	3	72160806-72161519	S3_72200741	39.935	39.222	0.07257	7.0701e-05	0.199475	qP	cumulative response
OsFBX1 - F-box domain containing protein	Sb03g044820	3	72168851-72170155	S3_72200741	31.89	30.586	0.07257	7.0701e-05	0.199475	qP	cumulative response
tropinone reductase	Sb03g044825	3	72173842-72174480	S3_72200741	26.899	26.261	0.07257	7.0701e-05	0.199475	qP	cumulative response
heparan-alpha-glucosaminide N-acetyltransferase	Sb03g044830	3	72175571-72178648	S3_72200741	25.17	22.093	0.07257	7.0701e-05	0.199475	qP	cumulative response
expressed protein	Sb03g044840	3	72179611-72181318	S3_72200741	21.13	19.423	0.07257	7.0701e-05	0.199475	qP	cumulative response
acyltransferase	Sb03g044850	3	72181825-72185363	S3_72200741	18.916	15.378	0.07257	7.0701e-05	0.199475	qP	cumulative response
				S3_72200741	18.916	15.378	0.07257	7.0701e-05	0.199475	qP	cumulative response
thiamin pyrophosphokinase 1	Sb03g044860	3	72185705-72188952	S3_72200741	15.036	11.789	0.07257	7.0701e-05	0.199475	qP	cumulative response
DUF567 domain containing protein	Sb03g044870	3	72191582-72192352	S3_72200741	9.159	8.389	0.07257	7.0701e-05	0.199475	qP	cumulative response
DUF567 domain containing protein	Sb03g044880	3	72196595-72197242	S3_72200741	4.146	3.499	0.07257	7.0701e-05	0.199475	qP	cumulative response
DUF567 domain containing protein	Sb03g044890	3	72200498-72201103	S3_72200741	0.243	-0.362	0.07257	7.0701e-05	0.199475	qP	cumulative response
DUF567 domain containing protein	Sb03g044900	3	72205421-72206181	S3_72200741	-4.68	-5.44	0.07257	7.0701e-05	0.199475	qP	cumulative response
BTBM1 - Bric-a-Brac, Tramtrack, Broad Complex BTB domain with Meprin and TRAF Homology MATH domain	Sb03g044910	3	72209974-72215993	S3_72200741	-9.233	-15.252	0.07257	7.0701e-05	0.199475	qP	cumulative response
RALFL7 - Rapid ALkalinization Factor RALF family protein precursor	Sb03g044920	3	72240549-72240929	S3_72200741	-39.808	-40.188	0.07257	7.0701e-05	0.199475	qP	cumulative response
RALFL1 - Rapid ALkalinization Factor RALF family protein precursor	Sb03g044930	3	72243669-72244040	S3_72200741	-42.928	-43.299	0.07257	7.0701e-05	0.199475	qP	cumulative response
expressed protein	Sb03g045205	3	72464869-72467313	S3_72511656	46.787	44.343	0.06031	3.8562e-05	0.151811	ΦPSII	cumulative response
				S3_72511657	46.788	44.344	0.06031	3.8562e-05	0.151811	ΦPSII	cumulative response
OsGrx_C6 - glutaredoxin subgroup III	Sb03g045210	3	72470612-72470935	S3_72511656	41.044	40.721	0.06031	3.8562e-05	0.151811	ΦPSII	cumulative response
				S3_72511657	41.045	40.722	0.06031	3.8562e-05	0.151811	ΦPSII	cumulative response
lipase precursor	Sb03g045220	3	72483209-72486912	S3_72511656	28.447	24.744	0.06031	3.8562e-05	0.151811	ΦPSII	cumulative response
				S3_72511657	28.448	24.745	0.06031	3.8562e-05	0.151811	ΦPSII	cumulative response
	Sb03g045230	3	72497590-72499478	S3_72511656	14.066	12.178	0.06031	3.8562e-05	0.151811	ΦPSII	cumulative response
				S3_72511657	14.067	12.179	0.06031	3.8562e-05	0.151811	ΦPSII	cumulative response
MSP domain containing protein	Sb03g045240	3	72501172-72506774	S3_72511656	10.484	4.882	0.06031	3.8562e-05	0.151811	ΦPSII	cumulative response
				S3_72511657	10.485	4.883	0.06031	3.8562e-05	0.151811	ΦPSII	cumulative response
xylanase inhibitor	Sb03g045250	3	72513925-72515271	S3_72511656	-2.269	-3.615	0.06031	3.8562e-05	0.151811	ΦPSII	cumulative response
				S3_72511657	-2.268	-3.614	0.06031	3.8562e-05	0.151811	ΦPSII	cumulative response
xylanase inhibitor	Sb03g045260	3	72518106-72519601	S3_72511656	-6.45	-7.945	0.06031	3.8562e-05	0.151811	ΦPSII	cumulative response
				S3_72511657	-6.449	-7.944	0.06031	3.8562e-05	0.151811	ΦPSII	cumulative response
xylanase inhibitor	Sb03g045270	3	72521180-72522563	S3_72511656	-9.524	-10.907	0.06031	3.8562e-05	0.151811	ΦPSII	cumulative response
				S3_72511657	-9.523	-10.906	0.06031	3.8562e-05	0.151811	ΦPSII	cumulative response
xylanase inhibitor	Sb03g045280	3	72531701-72533027	S3_72511656	-20.045	-21.371	0.06031	3.8562e-05	0.151811	ΦPSII	cumulative response
				S3_72511657	-20.044	-21.37	0.06031	3.8562e-05	0.151811	ΦPSII	cumulative response
disease resistance protein RGA4	Sb03g045290	3	72552034-72553215	S3_72511656	-40.378	-41.559	0.06031	3.8562e-05	0.151811	ΦPSII	cumulative response
				S3_72511657	-40.377	-41.558	0.06031	3.8562e-05	0.151811	ΦPSII	cumulative response
classical arabinogalactan protein 26 precursor	Sb03g045310	3	72559539-72560000	S3_72511656	-47.883	-48.344	0.06031	3.8562e-05	0.151811	ΦPSII	cumulative response
				S3_72511657	-47.882	-48.343	0.06031	3.8562e-05	0.151811	ΦPSII	cumulative response
serine/threonine-protein kinase AFC2	Sb04g024880	4	54782410-54785727	S4_54825903	43.493	40.176	0.06368	3.15e-05	0.161692	E	control
				S4_54826454	44.044	40.727	0.06612	6.88e-05	0.161692	E	control
				S4_54826462	44.052	40.735	0.07612	1.75e-05	0.161692	E	control
rhodanese family protein	Sb04g024890	4	54787002-54790176	S4_54825903	38.901	35.727	0.06368	3.15e-05	0.161692	E	control
				S4_54826454	39.452	36.278	0.06612	6.88e-05	0.161692	E	control
				S4_54826462	39.46	36.286	0.07612	1.75e-05	0.161692	E	control
expressed protein	Sb04g024900	4	54790349-54791997	S4_54825903	35.554	33.906	0.06368	3.15e-05	0.161692	E	control
				S4_54826454	36.105	34.457	0.06612	6.88e-05	0.161692	E	control
				S4_54826462	36.113	34.465	0.07612	1.75e-05	0.161692	E	control
glycosyl hydrolase family 5 protein	Sb04g024910	4	54800378-54802304	S4_54825903	25.525	23.599	0.06368	3.15e-05	0.161692	E	control
				S4_54826454	26.076	24.15	0.06612	6.88e-05	0.161692	E	control
				S4_54826462	26.084	24.158	0.07612	1.75e-05	0.161692	E	control
Ser/Thr protein phosphatase family protein	Sb04g024920	4	54803188-54806154	S4_54825903	22.715	19.749	0.06368	3.15e-05	0.161692	E	control
				S4_54826454	23.266	20.3	0.06612	6.88e-05	0.161692	E	control
				S4_54826462	23.274	20.308	0.07612	1.75e-05	0.161692	E	control
cytochrome P450	Sb04g024930	4	54808093-54810099	S4_54825903	17.81	15.804	0.06368	3.15e-05	0.161692	E	control
				S4_54826454	18.361	16.355	0.06612	6.88e-05	0.161692	E	control
				S4_54826462	18.369	16.363	0.07612	1.75e-05	0.161692	E	control
SNF7 domain containing protein	Sb04g024940	4	54812976-54815982	S4_54825903	12.927	9.921	0.06368	3.15e-05	0.161692	E	control
				S4_54826454	13.478	10.472	0.06612	6.88e-05	0.161692	E	control
				S4_54826462	13.486	10.48	0.07612	1.75e-05	0.161692	E	control
BTBZ4 - Bric-a-Brac, Tramtrack, Broad Complex BTB domain with TAZ zinc finger and Calmodulin-binding domains	Sb04g024950	4	54824995-54827191	S4_54825903	0.908	-1.288	0.06368	3.15e-05	0.161692	E	control
				S4_54826454	1.459	-0.737	0.06612	6.88e-05	0.161692	E	control
				S4_54826462	1.467	-0.729	0.07612	1.75e-05	0.161692	E	control
				S4_54869879	44.884	42.688	0.07516	1.5239e-05	0.174294	A	cumulative response
				S4_54869879	44.884	42.688	0.07561	1.7952e-05	0.175556	E	cumulative response
				S4_54869879	44.884	42.688	0.08873	3.309e-06	0.143501	gs	cumulative response
				S4_54869879	44.884	42.688	0.07608	1.2004e-05	0.151811	ΦPSII	cumulative response
				S4_54870986	45.991	43.795	0.06461	4.7886e-05	0.176027	A	cumulative response
				S4_54870986	45.991	43.795	0.06652	3.4941e-05	0.175556	E	cumulative response
				S4_54870986	45.991	43.795	0.07248	1.5053e-05	0.143501	gs	cumulative response
				S4_54871067	46.072	43.876	0.06693	3.8661e-05	0.143501	gs	cumulative response
expressed protein	Sb04g024960	4	54830198-54830591	S4_54825903	-4.295	-4.688	0.06368	3.15e-05	0.161692	E	control
				S4_54826454	-3.744	-4.137	0.06612	6.88e-05	0.161692	E	control
				S4_54826462	-3.736	-4.129	0.07612	1.75e-05	0.161692	E	control
				S4_54869879	39.681	39.288	0.07516	1.5239e-05	0.174294	A	cumulative response
				S4_54869879	39.681	39.288	0.07561	1.7952e-05	0.175556	E	cumulative response
				S4_54869879	39.681	39.288	0.08873	3.309e-06	0.143501	gs	cumulative response
				S4_54869879	39.681	39.288	0.07608	1.2004e-05	0.151811	ΦPSII	cumulative response
				S4_54870986	40.788	40.395	0.06461	4.7886e-05	0.176027	A	cumulative response
				S4_54870986	40.788	40.395	0.06652	3.4941e-05	0.175556	E	cumulative response
				S4_54870986	40.788	40.395	0.07248	1.5053e-05	0.143501	gs	cumulative response
				S4_54871067	40.869	40.476	0.06693	3.8661e-05	0.143501	gs	cumulative response
repressor of RNA polymerase III transcription MAF1	Sb04g024970	4	54832807-54836740	S4_54825903	-6.904	-10.837	0.06368	3.15e-05	0.161692	E	control
				S4_54826454	-6.353	-10.286	0.06612	6.88e-05	0.161692	E	control
				S4_54826462	-6.345	-10.278	0.07612	1.75e-05	0.161692	E	control
				S4_54869879	37.072	33.139	0.07516	1.5239e-05	0.174294	A	cumulative response
				S4_54869879	37.072	33.139	0.07561	1.7952e-05	0.175556	E	cumulative response
				S4_54869879	37.072	33.139	0.08873	3.309e-06	0.143501	gs	cumulative response
				S4_54869879	37.072	33.139	0.07608	1.2004e-05	0.151811	ΦPSII	cumulative response
				S4_54870986	38.179	34.246	0.06461	4.7886e-05	0.176027	A	cumulative response
				S4_54870986	38.179	34.246	0.06652	3.4941e-05	0.175556	E	cumulative response
				S4_54870986	38.179	34.246	0.07248	1.5053e-05	0.143501	gs	cumulative response
				S4_54871067	38.26	34.327	0.06693	3.8661e-05	0.143501	gs	cumulative response
actin	Sb04g024980	4	54840535-54844681	S4_54825903	-14.632	-18.778	0.06368	3.15e-05	0.161692	E	control
				S4_54826454	-14.081	-18.227	0.06612	6.88e-05	0.161692	E	control
				S4_54826462	-14.073	-18.219	0.07612	1.75e-05	0.161692	E	control
				S4_54869879	29.344	25.198	0.07516	1.5239e-05	0.174294	A	cumulative response
				S4_54869879	29.344	25.198	0.07561	1.7952e-05	0.175556	E	cumulative response
				S4_54869879	29.344	25.198	0.08873	3.309e-06	0.143501	gs	cumulative response
				S4_54869879	29.344	25.198	0.07608	1.2004e-05	0.151811	ΦPSII	cumulative response
				S4_54870986	30.451	26.305	0.06461	4.7886e-05	0.176027	A	cumulative response
				S4_54870986	30.451	26.305	0.06652	3.4941e-05	0.175556	E	cumulative response
				S4_54870986	30.451	26.305	0.07248	1.5053e-05	0.143501	gs	cumulative response
				S4_54871067	30.532	26.386	0.06693	3.8661e-05	0.143501	gs	cumulative response
Regulator of chromosome condensation domain containing protein	Sb04g024990	4	54844834-54848135	S4_54825903	-18.931	-22.232	0.06368	3.15e-05	0.161692	E	control
				S4_54826454	-18.38	-21.681	0.06612	6.88e-05	0.161692	E	control
				S4_54826462	-18.372	-21.673	0.07612	1.75e-05	0.161692	E	control
				S4_54869879	25.045	21.744	0.07516	1.5239e-05	0.174294	A	cumulative response
				S4_54869879	25.045	21.744	0.07561	1.7952e-05	0.175556	E	cumulative response
				S4_54869879	25.045	21.744	0.08873	3.309e-06	0.143501	gs	cumulative response
				S4_54869879	25.045	21.744	0.07608	1.2004e-05	0.151811	ΦPSII	cumulative response
				S4_54870986	26.152	22.851	0.06461	4.7886e-05	0.176027	A	cumulative response
				S4_54870986	26.152	22.851	0.06652	3.4941e-05	0.175556	E	cumulative response
				S4_54870986	26.152	22.851	0.07248	1.5053e-05	0.143501	gs	cumulative response
				S4_54871067	26.233	22.932	0.06693	3.8661e-05	0.143501	gs	cumulative response
ubiquitin family protein	Sb04g025000	4	54872844-54874592	S4_54825903	-46.941	-48.689	0.06368	3.15e-05	0.161692	E	control
				S4_54826454	-46.39	-48.138	0.06612	6.88e-05	0.161692	E	control
				S4_54826462	-46.382	-48.13	0.07612	1.75e-05	0.161692	E	control
				S4_54869879	-2.965	-4.713	0.07516	1.5239e-05	0.174294	A	cumulative response
				S4_54869879	-2.965	-4.713	0.07561	1.7952e-05	0.175556	E	cumulative response
				S4_54869879	-2.965	-4.713	0.08873	3.309e-06	0.143501	gs	cumulative response
				S4_54869879	-2.965	-4.713	0.07608	1.2004e-05	0.151811	ΦPSII	cumulative response
				S4_54870986	-1.858	-3.606	0.06461	4.7886e-05	0.176027	A	cumulative response
				S4_54870986	-1.858	-3.606	0.06652	3.4941e-05	0.175556	E	cumulative response
				S4_54870986	-1.858	-3.606	0.07248	1.5053e-05	0.143501	gs	cumulative response
				S4_54871067	-1.777	-3.525	0.06693	3.8661e-05	0.143501	gs	cumulative response
steroid nuclear receptor, ligand-binding	Sb04g025010	4	54880494-54883528	S4_54869879	-10.615	-13.649	0.07516	1.5239e-05	0.174294	A	cumulative response
				S4_54869879	-10.615	-13.649	0.07561	1.7952e-05	0.175556	E	cumulative response
				S4_54869879	-10.615	-13.649	0.08873	3.309e-06	0.143501	gs	cumulative response
				S4_54869879	-10.615	-13.649	0.07608	1.2004e-05	0.151811	ΦPSII	cumulative response
				S4_54870986	-9.508	-12.542	0.06461	4.7886e-05	0.176027	A	cumulative response
				S4_54870986	-9.508	-12.542	0.06652	3.4941e-05	0.175556	E	cumulative response
				S4_54870986	-9.508	-12.542	0.07248	1.5053e-05	0.143501	gs	cumulative response
				S4_54871067	-9.427	-12.461	0.06693	3.8661e-05	0.143501	gs	cumulative response
oxidoreductase, short chain dehydrogenase/reductase family	Sb04g025020	4	54884105-54886812	S4_54869879	-14.226	-16.933	0.07516	1.5239e-05	0.174294	A	cumulative response
				S4_54869879	-14.226	-16.933	0.07561	1.7952e-05	0.175556	E	cumulative response
				S4_54869879	-14.226	-16.933	0.08873	3.309e-06	0.143501	gs	cumulative response
				S4_54869879	-14.226	-16.933	0.07608	1.2004e-05	0.151811	ΦPSII	cumulative response
				S4_54870986	-13.119	-15.826	0.06461	4.7886e-05	0.176027	A	cumulative response
				S4_54870986	-13.119	-15.826	0.06652	3.4941e-05	0.175556	E	cumulative response
				S4_54870986	-13.119	-15.826	0.07248	1.5053e-05	0.143501	gs	cumulative response
				S4_54871067	-13.038	-15.745	0.06693	3.8661e-05	0.143501	gs	cumulative response
B3 DNA binding domain containing protein	Sb04g025030	4	54890209-54894973	S4_54869879	-20.33	-25.094	0.07516	1.5239e-05	0.174294	A	cumulative response
				S4_54869879	-20.33	-25.094	0.07561	1.7952e-05	0.175556	E	cumulative response
				S4_54869879	-20.33	-25.094	0.08873	3.309e-06	0.143501	gs	cumulative response
				S4_54869879	-20.33	-25.094	0.07608	1.2004e-05	0.151811	ΦPSII	cumulative response
				S4_54870986	-19.223	-23.987	0.06461	4.7886e-05	0.176027	A	cumulative response
				S4_54870986	-19.223	-23.987	0.06652	3.4941e-05	0.175556	E	cumulative response
				S4_54870986	-19.223	-23.987	0.07248	1.5053e-05	0.143501	gs	cumulative response
				S4_54871067	-19.142	-23.906	0.06693	3.8661e-05	0.143501	gs	cumulative response
expressed protein	Sb04g025040	4	54898722-54906418	S4_54869879	-28.843	-36.539	0.07516	1.5239e-05	0.174294	A	cumulative response
				S4_54869879	-28.843	-36.539	0.07561	1.7952e-05	0.175556	E	cumulative response
				S4_54869879	-28.843	-36.539	0.08873	3.309e-06	0.143501	gs	cumulative response
				S4_54869879	-28.843	-36.539	0.07608	1.2004e-05	0.151811	ΦPSII	cumulative response
				S4_54870986	-27.736	-35.432	0.06461	4.7886e-05	0.176027	A	cumulative response
				S4_54870986	-27.736	-35.432	0.06652	3.4941e-05	0.175556	E	cumulative response
				S4_54870986	-27.736	-35.432	0.07248	1.5053e-05	0.143501	gs	cumulative response
				S4_54871067	-27.655	-35.351	0.06693	3.8661e-05	0.143501	gs	cumulative response
EMB2423	Sb04g025045	4	54908547-54915072	S4_54869879	-38.668	-45.193	0.07516	1.5239e-05	0.174294	A	cumulative response
				S4_54869879	-38.668	-45.193	0.07561	1.7952e-05	0.175556	E	cumulative response
				S4_54869879	-38.668	-45.193	0.08873	3.309e-06	0.143501	gs	cumulative response
				S4_54869879	-38.668	-45.193	0.07608	1.2004e-05	0.151811	ΦPSII	cumulative response
				S4_54870986	-37.561	-44.086	0.06461	4.7886e-05	0.176027	A	cumulative response
				S4_54870986	-37.561	-44.086	0.06652	3.4941e-05	0.175556	E	cumulative response
				S4_54870986	-37.561	-44.086	0.07248	1.5053e-05	0.143501	gs	cumulative response
				S4_54871067	-37.48	-44.005	0.06693	3.8661e-05	0.143501	gs	cumulative response
cyclin	Sb04g025050	4	54916067-54917044	S4_54869879	-46.188	-47.165	0.07516	1.5239e-05	0.174294	A	cumulative response
				S4_54869879	-46.188	-47.165	0.07561	1.7952e-05	0.175556	E	cumulative response
				S4_54869879	-46.188	-47.165	0.08873	3.309e-06	0.143501	gs	cumulative response
				S4_54869879	-46.188	-47.165	0.07608	1.2004e-05	0.151811	ΦPSII	cumulative response
				S4_54870986	-45.081	-46.058	0.06461	4.7886e-05	0.176027	A	cumulative response
				S4_54870986	-45.081	-46.058	0.06652	3.4941e-05	0.175556	E	cumulative response
				S4_54870986	-45.081	-46.058	0.07248	1.5053e-05	0.143501	gs	cumulative response
				S4_54871067	-45	-45.977	0.06693	3.8661e-05	0.143501	gs	cumulative response
expressed protein	Sb06g028120	6	56965140-56968302	S6_57015199	50.059	46.897	0.06576	1.8615e-05	0.174294	A	cumulative response
				S6_57015199	50.059	46.897	0.05968	4.6966e-05	0.175556	E	cumulative response
				S6_57015320	50.18	47.018	0.10003	1.9532e-05	0.174294	A	cumulative response
				S6_57015320	50.18	47.018	0.08948	6.1738e-05	0.175556	E	cumulative response
coproporphyrinogen III oxidase	Sb06g028140	6	56988364-56992323	S6_57015199	26.835	22.876	0.06576	1.8615e-05	0.174294	A	cumulative response
				S6_57015199	26.835	22.876	0.05968	4.6966e-05	0.175556	E	cumulative response
				S6_57015320	26.956	22.997	0.10003	1.9532e-05	0.174294	A	cumulative response
				S6_57015320	26.956	22.997	0.08948	6.1738e-05	0.175556	E	cumulative response
protein kinase domain containing protein	Sb06g028150	6	57000780-57005424	S6_57015199	14.419	9.775	0.06576	1.8615e-05	0.174294	A	cumulative response
				S6_57015199	14.419	9.775	0.05968	4.6966e-05	0.175556	E	cumulative response
				S6_57015320	14.54	9.896	0.10003	1.9532e-05	0.174294	A	cumulative response
				S6_57015320	14.54	9.896	0.08948	6.1738e-05	0.175556	E	cumulative response
				S6_57049108	48.328	43.684	0.06346	3.0248e-05	0.174294	A	cumulative response
				S6_57054656	53.876	49.232	0.05969	4.7376e-05	0.176027	A	cumulative response
				S6_57054656	53.876	49.232	0.06074	4.5496e-05	0.151811	ΦPSII	cumulative response
transferase family protein	Sb06g028160	6	57013896-57016754	S6_57015199	1.303	-1.555	0.06576	1.8615e-05	0.174294	A	cumulative response
				S6_57015199	1.303	-1.555	0.05968	4.6966e-05	0.175556	E	cumulative response
				S6_57015320	1.424	-1.434	0.10003	1.9532e-05	0.174294	A	cumulative response
				S6_57015320	1.424	-1.434	0.08948	6.1738e-05	0.175556	E	cumulative response
				S6_57049108	35.212	32.354	0.06346	3.0248e-05	0.174294	A	cumulative response
				S6_57054656	40.76	37.902	0.05969	4.7376e-05	0.176027	A	cumulative response
				S6_57054656	40.76	37.902	0.06074	4.5496e-05	0.151811	ΦPSII	cumulative response
expressed protein	Sb06g028170	6	57018352-57019388	S6_57015199	-3.153	-4.189	0.06576	1.8615e-05	0.174294	A	cumulative response
				S6_57015199	-3.153	-4.189	0.05968	4.6966e-05	0.175556	E	cumulative response
				S6_57015320	-3.032	-4.068	0.10003	1.9532e-05	0.174294	A	cumulative response
				S6_57015320	-3.032	-4.068	0.08948	6.1738e-05	0.175556	E	cumulative response
				S6_57049108	30.756	29.72	0.06346	3.0248e-05	0.174294	A	cumulative response
				S6_57054656	36.304	35.268	0.05969	4.7376e-05	0.176027	A	cumulative response
				S6_57054656	36.304	35.268	0.06074	4.5496e-05	0.151811	ΦPSII	cumulative response
vacuolar-sorting receptor precursor	Sb06g028180	6	57020525-57023523	S6_57015199	-5.326	-8.324	0.06576	1.8615e-05	0.174294	A	cumulative response
				S6_57015199	-5.326	-8.324	0.05968	4.6966e-05	0.175556	E	cumulative response
				S6_57015320	-5.205	-8.203	0.10003	1.9532e-05	0.174294	A	cumulative response
				S6_57015320	-5.205	-8.203	0.08948	6.1738e-05	0.175556	E	cumulative response
				S6_57049108	28.583	25.585	0.06346	3.0248e-05	0.174294	A	cumulative response
				S6_57054656	34.131	31.133	0.05969	4.7376e-05	0.176027	A	cumulative response
				S6_57054656	34.131	31.133	0.06074	4.5496e-05	0.151811	ΦPSII	cumulative response
RNA recognition motif containing protein	Sb06g028190	6	57024097-57028061	S6_57015199	-8.898	-12.862	0.06576	1.8615e-05	0.174294	A	cumulative response
				S6_57015199	-8.898	-12.862	0.05968	4.6966e-05	0.175556	E	cumulative response
				S6_57015320	-8.777	-12.741	0.10003	1.9532e-05	0.174294	A	cumulative response
				S6_57015320	-8.777	-12.741	0.08948	6.1738e-05	0.175556	E	cumulative response
				S6_57049108	25.011	21.047	0.06346	3.0248e-05	0.174294	A	cumulative response
				S6_57054656	30.559	26.595	0.05969	4.7376e-05	0.176027	A	cumulative response
				S6_57054656	30.559	26.595	0.06074	4.5496e-05	0.151811	ΦPSII	cumulative response
LTPL124 - Protease inhibitor/seed storage/LTP family protein precursor	Sb06g028200	6	57039587-57040194	S6_57015199	-24.388	-24.995	0.06576	1.8615e-05	0.174294	A	cumulative response
				S6_57015199	-24.388	-24.995	0.05968	4.6966e-05	0.175556	E	cumulative response
				S6_57015320	-24.267	-24.874	0.10003	1.9532e-05	0.174294	A	cumulative response
				S6_57015320	-24.267	-24.874	0.08948	6.1738e-05	0.175556	E	cumulative response
				S6_57049108	9.521	8.914	0.06346	3.0248e-05	0.174294	A	cumulative response
				S6_57054656	15.069	14.462	0.05969	4.7376e-05	0.176027	A	cumulative response
				S6_57054656	15.069	14.462	0.06074	4.5496e-05	0.151811	ΦPSII	cumulative response
RNA recognition motif containing protein	Sb06g028205	6	57040238-57041058	S6_57015199	-25.039	-25.859	0.06576	1.8615e-05	0.174294	A	cumulative response
				S6_57015199	-25.039	-25.859	0.05968	4.6966e-05	0.175556	E	cumulative response
				S6_57015320	-24.918	-25.738	0.10003	1.9532e-05	0.174294	A	cumulative response
				S6_57015320	-24.918	-25.738	0.08948	6.1738e-05	0.175556	E	cumulative response
				S6_57049108	8.87	8.05	0.06346	3.0248e-05	0.174294	A	cumulative response
				S6_57054656	14.418	13.598	0.05969	4.7376e-05	0.176027	A	cumulative response
				S6_57054656	14.418	13.598	0.06074	4.5496e-05	0.151811	ΦPSII	cumulative response
terpene synthase	Sb06g028210	6	57045616-57050067	S6_57015199	-30.417	-34.868	0.06576	1.8615e-05	0.174294	A	cumulative response
				S6_57015199	-30.417	-34.868	0.05968	4.6966e-05	0.175556	E	cumulative response
				S6_57015320	-30.296	-34.747	0.10003	1.9532e-05	0.174294	A	cumulative response
				S6_57015320	-30.296	-34.747	0.08948	6.1738e-05	0.175556	E	cumulative response
				S6_57049108	3.492	-0.959	0.06346	3.0248e-05	0.174294	A	cumulative response
				S6_57054656	9.04	4.589	0.05969	4.7376e-05	0.176027	A	cumulative response
				S6_57054656	9.04	4.589	0.06074	4.5496e-05	0.151811	ΦPSII	cumulative response
ent-kaurene synthase	Sb06g028220	6	57054005-57058330	S6_57015199	-38.806	-43.131	0.06576	1.8615e-05	0.174294	A	cumulative response
				S6_57015199	-38.806	-43.131	0.05968	4.6966e-05	0.175556	E	cumulative response
				S6_57015320	-38.685	-43.01	0.10003	1.9532e-05	0.174294	A	cumulative response
				S6_57015320	-38.685	-43.01	0.08948	6.1738e-05	0.175556	E	cumulative response
				S6_57049108	-4.897	-9.222	0.06346	3.0248e-05	0.174294	A	cumulative response
				S6_57054656	0.651	-3.674	0.05969	4.7376e-05	0.176027	A	cumulative response
				S6_57054656	0.651	-3.674	0.06074	4.5496e-05	0.151811	ΦPSII	cumulative response
glucan endo-1,3-beta-glucosidase 12 precursor	Sb06g028225	6	57059592-57060983	S6_57015199	-44.393	-45.784	0.06576	1.8615e-05	0.174294	A	cumulative response
				S6_57015199	-44.393	-45.784	0.05968	4.6966e-05	0.175556	E	cumulative response
				S6_57015320	-44.272	-45.663	0.10003	1.9532e-05	0.174294	A	cumulative response
				S6_57015320	-44.272	-45.663	0.08948	6.1738e-05	0.175556	E	cumulative response
				S6_57049108	-10.484	-11.875	0.06346	3.0248e-05	0.174294	A	cumulative response
				S6_57054656	-4.936	-6.327	0.05969	4.7376e-05	0.176027	A	cumulative response
				S6_57054656	-4.936	-6.327	0.06074	4.5496e-05	0.151811	ΦPSII	cumulative response
				S6_57109518	49.926	48.535	0.05889	4.0606e-05	0.176027	A	cumulative response
coatomer subunit epsilon	Sb06g028230	6	57067691-57072330	S6_57049108	-18.583	-23.222	0.06346	3.0248e-05	0.174294	A	cumulative response
				S6_57054656	-13.035	-17.674	0.05969	4.7376e-05	0.176027	A	cumulative response
				S6_57054656	-13.035	-17.674	0.06074	4.5496e-05	0.151811	ΦPSII	cumulative response
				S6_57109518	41.827	37.188	0.05889	4.0606e-05	0.176027	A	cumulative response
				S6_57121609	53.918	49.279	0.05657	9.0871e-05	0.175979	E	cumulative response
dehydrogenase	Sb06g028240	6	57074661-57079263	S6_57049108	-25.553	-30.155	0.06346	3.0248e-05	0.174294	A	cumulative response
				S6_57054656	-20.005	-24.607	0.05969	4.7376e-05	0.176027	A	cumulative response
				S6_57054656	-20.005	-24.607	0.06074	4.5496e-05	0.151811	ΦPSII	cumulative response
				S6_57109518	34.857	30.255	0.05889	4.0606e-05	0.176027	A	cumulative response
				S6_57121609	46.948	42.346	0.05657	9.0871e-05	0.175979	E	cumulative response
				S6_57125381	50.72	46.118	0.06096	3.059e-05	0.174294	A	cumulative response
				S6_57125468	50.807	46.205	0.06811	1.0097e-05	0.174294	A	cumulative response
				S6_57125468	50.807	46.205	0.05413	8.618e-05	0.175556	E	cumulative response
PPR repeat domain containing protein	Sb06g028250	6	57079476-57082005	S6_57049108	-30.368	-32.897	0.06346	3.0248e-05	0.174294	A	cumulative response
				S6_57054656	-24.82	-27.349	0.05969	4.7376e-05	0.176027	A	cumulative response
				S6_57054656	-24.82	-27.349	0.06074	4.5496e-05	0.151811	ΦPSII	cumulative response
				S6_57109518	30.042	27.513	0.05889	4.0606e-05	0.176027	A	cumulative response
				S6_57121609	42.133	39.604	0.05657	9.0871e-05	0.175979	E	cumulative response
				S6_57125381	45.905	43.376	0.06096	3.059e-05	0.174294	A	cumulative response
				S6_57125468	45.992	43.463	0.06811	1.0097e-05	0.174294	A	cumulative response
				S6_57125468	45.992	43.463	0.05413	8.618e-05	0.175556	E	cumulative response
expressed protein	Sb06g028260	6	57082112-57082938	S6_57049108	-33.004	-33.83	0.06346	3.0248e-05	0.174294	A	cumulative response
				S6_57054656	-27.456	-28.282	0.05969	4.7376e-05	0.176027	A	cumulative response
				S6_57054656	-27.456	-28.282	0.06074	4.5496e-05	0.151811	ΦPSII	cumulative response
				S6_57109518	27.406	26.58	0.05889	4.0606e-05	0.176027	A	cumulative response
				S6_57121609	39.497	38.671	0.05657	9.0871e-05	0.175979	E	cumulative response
				S6_57125381	43.269	42.443	0.06096	3.059e-05	0.174294	A	cumulative response
				S6_57125468	43.356	42.53	0.06811	1.0097e-05	0.174294	A	cumulative response
				S6_57125468	43.356	42.53	0.05413	8.618e-05	0.175556	E	cumulative response
metal cation transporter	Sb06g028270	6	57084750-57087048	S6_57049108	-35.642	-37.94	0.06346	3.0248e-05	0.174294	A	cumulative response
				S6_57054656	-30.094	-32.392	0.05969	4.7376e-05	0.176027	A	cumulative response
				S6_57054656	-30.094	-32.392	0.06074	4.5496e-05	0.151811	ΦPSII	cumulative response
				S6_57109518	24.768	22.47	0.05889	4.0606e-05	0.176027	A	cumulative response
				S6_57121609	36.859	34.561	0.05657	9.0871e-05	0.175979	E	cumulative response
				S6_57125381	40.631	38.333	0.06096	3.059e-05	0.174294	A	cumulative response
				S6_57125468	40.718	38.42	0.06811	1.0097e-05	0.174294	A	cumulative response
				S6_57125468	40.718	38.42	0.05413	8.618e-05	0.175556	E	cumulative response
QRT3	Sb06g028280	6	57103323-57106028	S6_57054656	-48.667	-51.372	0.05969	4.7376e-05	0.176027	A	cumulative response
				S6_57054656	-48.667	-51.372	0.06074	4.5496e-05	0.151811	ΦPSII	cumulative response
				S6_57109518	6.195	3.49	0.05889	4.0606e-05	0.176027	A	cumulative response
				S6_57121609	18.286	15.581	0.05657	9.0871e-05	0.175979	E	cumulative response
				S6_57125381	22.058	19.353	0.06096	3.059e-05	0.174294	A	cumulative response
				S6_57125468	22.145	19.44	0.06811	1.0097e-05	0.174294	A	cumulative response
				S6_57125468	22.145	19.44	0.05413	8.618e-05	0.175556	E	cumulative response
	Sb06g028290	6	57109952-57111055	S6_57109518	-0.434	-1.537	0.05889	4.0606e-05	0.176027	A	cumulative response
				S6_57121609	11.657	10.554	0.05657	9.0871e-05	0.175979	E	cumulative response
				S6_57125381	15.429	14.326	0.06096	3.059e-05	0.174294	A	cumulative response
				S6_57125468	15.516	14.413	0.06811	1.0097e-05	0.174294	A	cumulative response
				S6_57125468	15.516	14.413	0.05413	8.618e-05	0.175556	E	cumulative response
				S6_57159560	49.608	48.505	0.06632	3.6979e-05	0.176027	A	cumulative response
				S6_57159773	49.821	48.718	0.05756	4.7054e-05	0.176027	A	cumulative response
M16 domain containing zinc peptidase	Sb06g028295	6	57114045-57117465	S6_57109518	-4.527	-7.947	0.05889	4.0606e-05	0.176027	A	cumulative response
				S6_57121609	7.564	4.144	0.05657	9.0871e-05	0.175979	E	cumulative response
				S6_57125381	11.336	7.916	0.06096	3.059e-05	0.174294	A	cumulative response
				S6_57125468	11.423	8.003	0.06811	1.0097e-05	0.174294	A	cumulative response
				S6_57125468	11.423	8.003	0.05413	8.618e-05	0.175556	E	cumulative response
				S6_57159560	45.515	42.095	0.06632	3.6979e-05	0.176027	A	cumulative response
				S6_57159773	45.728	42.308	0.05756	4.7054e-05	0.176027	A	cumulative response
expressed protein	Sb06g028300	6	57120738-57121854	S6_57109518	-11.22	-12.336	0.05889	4.0606e-05	0.176027	A	cumulative response
				S6_57121609	0.871	-0.245	0.05657	9.0871e-05	0.175979	E	cumulative response
				S6_57125381	4.643	3.527	0.06096	3.059e-05	0.174294	A	cumulative response
				S6_57125468	4.73	3.614	0.06811	1.0097e-05	0.174294	A	cumulative response
				S6_57125468	4.73	3.614	0.05413	8.618e-05	0.175556	E	cumulative response
				S6_57159560	38.822	37.706	0.06632	3.6979e-05	0.176027	A	cumulative response
				S6_57159773	39.035	37.919	0.05756	4.7054e-05	0.176027	A	cumulative response
expressed protein	Sb06g028310	6	57123476-57125844	S6_57109518	-13.958	-16.326	0.05889	4.0606e-05	0.176027	A	cumulative response
				S6_57121609	-1.867	-4.235	0.05657	9.0871e-05	0.175979	E	cumulative response
				S6_57125381	1.905	-0.463	0.06096	3.059e-05	0.174294	A	cumulative response
				S6_57125468	1.992	-0.376	0.06811	1.0097e-05	0.174294	A	cumulative response
				S6_57125468	1.992	-0.376	0.05413	8.618e-05	0.175556	E	cumulative response
				S6_57159560	36.084	33.716	0.06632	3.6979e-05	0.176027	A	cumulative response
				S6_57159773	36.297	33.929	0.05756	4.7054e-05	0.176027	A	cumulative response
expressed protein	Sb06g028320	6	57127612-57132643	S6_57109518	-18.094	-23.125	0.05889	4.0606e-05	0.176027	A	cumulative response
				S6_57121609	-6.003	-11.034	0.05657	9.0871e-05	0.175979	E	cumulative response
				S6_57125381	-2.231	-7.262	0.06096	3.059e-05	0.174294	A	cumulative response
				S6_57125468	-2.144	-7.175	0.06811	1.0097e-05	0.174294	A	cumulative response
				S6_57125468	-2.144	-7.175	0.05413	8.618e-05	0.175556	E	cumulative response
				S6_57159560	31.948	26.917	0.06632	3.6979e-05	0.176027	A	cumulative response
				S6_57159773	32.161	27.13	0.05756	4.7054e-05	0.176027	A	cumulative response
ribosomal protein S17	Sb06g028330	6	57132960-57135653	S6_57109518	-23.442	-26.135	0.05889	4.0606e-05	0.176027	A	cumulative response
				S6_57121609	-11.351	-14.044	0.05657	9.0871e-05	0.175979	E	cumulative response
				S6_57125381	-7.579	-10.272	0.06096	3.059e-05	0.174294	A	cumulative response
				S6_57125468	-7.492	-10.185	0.06811	1.0097e-05	0.174294	A	cumulative response
				S6_57125468	-7.492	-10.185	0.05413	8.618e-05	0.175556	E	cumulative response
				S6_57159560	26.6	23.907	0.06632	3.6979e-05	0.176027	A	cumulative response
				S6_57159773	26.813	24.12	0.05756	4.7054e-05	0.176027	A	cumulative response
UTP--glucose-1-phosphate uridylyltransferase	Sb06g028340	6	57137534-57141606	S6_57109518	-28.016	-32.088	0.05889	4.0606e-05	0.176027	A	cumulative response
				S6_57121609	-15.925	-19.997	0.05657	9.0871e-05	0.175979	E	cumulative response
				S6_57125381	-12.153	-16.225	0.06096	3.059e-05	0.174294	A	cumulative response
				S6_57125468	-12.066	-16.138	0.06811	1.0097e-05	0.174294	A	cumulative response
				S6_57125468	-12.066	-16.138	0.05413	8.618e-05	0.175556	E	cumulative response
				S6_57159560	22.026	17.954	0.06632	3.6979e-05	0.176027	A	cumulative response
				S6_57159773	22.239	18.167	0.05756	4.7054e-05	0.176027	A	cumulative response
methyl-CpG binding domain containing protein	Sb06g028360	6	57152428-57156783	S6_57109518	-42.91	-47.265	0.05889	4.0606e-05	0.176027	A	cumulative response
				S6_57121609	-30.819	-35.174	0.05657	9.0871e-05	0.175979	E	cumulative response
				S6_57125381	-27.047	-31.402	0.06096	3.059e-05	0.174294	A	cumulative response
				S6_57125468	-26.96	-31.315	0.06811	1.0097e-05	0.174294	A	cumulative response
				S6_57125468	-26.96	-31.315	0.05413	8.618e-05	0.175556	E	cumulative response
				S6_57159560	7.132	2.777	0.06632	3.6979e-05	0.176027	A	cumulative response
				S6_57159773	7.345	2.99	0.05756	4.7054e-05	0.176027	A	cumulative response
bifunctional purine biosynthesis protein purH	Sb06g028370	6	57159354-57163418	S6_57109518	-49.836	-53.9	0.05889	4.0606e-05	0.176027	A	cumulative response
				S6_57121609	-37.745	-41.809	0.05657	9.0871e-05	0.175979	E	cumulative response
				S6_57125381	-33.973	-38.037	0.06096	3.059e-05	0.174294	A	cumulative response
				S6_57125468	-33.886	-37.95	0.06811	1.0097e-05	0.174294	A	cumulative response
				S6_57125468	-33.886	-37.95	0.05413	8.618e-05	0.175556	E	cumulative response
				S6_57159560	0.206	-3.858	0.06632	3.6979e-05	0.176027	A	cumulative response
				S6_57159773	0.419	-3.645	0.05756	4.7054e-05	0.176027	A	cumulative response
potassium transporter	Sb06g028380	6	57165049-57169538	S6_57121609	-43.44	-47.929	0.05657	9.0871e-05	0.175979	E	cumulative response
				S6_57125381	-39.668	-44.157	0.06096	3.059e-05	0.174294	A	cumulative response
				S6_57125468	-39.581	-44.07	0.06811	1.0097e-05	0.174294	A	cumulative response
				S6_57125468	-39.581	-44.07	0.05413	8.618e-05	0.175556	E	cumulative response
				S6_57159560	-5.489	-9.978	0.06632	3.6979e-05	0.176027	A	cumulative response
				S6_57159773	-5.276	-9.765	0.05756	4.7054e-05	0.176027	A	cumulative response
expressed protein	Sb06g028390	6	57185251-57188302	S6_57159560	-25.691	-28.742	0.06632	3.6979e-05	0.176027	A	cumulative response
				S6_57159773	-25.478	-28.529	0.05756	4.7054e-05	0.176027	A	cumulative response
oxidoreductase, short chain dehydrogenase/reductase family protein	Sb06g028400	6	57190665-57194215	S6_57159560	-31.105	-34.655	0.06632	3.6979e-05	0.176027	A	cumulative response
				S6_57159773	-30.892	-34.442	0.05756	4.7054e-05	0.176027	A	cumulative response
oxidoreductase, short chain dehydrogenase/reductase family protein	Sb06g028410	6	57195469-57197768	S6_57159560	-35.909	-38.208	0.06632	3.6979e-05	0.176027	A	cumulative response
				S6_57159773	-35.696	-37.995	0.05756	4.7054e-05	0.176027	A	cumulative response
OsMADS31 - MADS-box family gene with MIKCc type-box	Sb06g028420	6	57199780-57202049	S6_57159560	-40.22	-42.489	0.06632	3.6979e-05	0.176027	A	cumulative response
				S6_57159773	-40.007	-42.276	0.05756	4.7054e-05	0.176027	A	cumulative response
expressed protein	Sb06g028430	6	57203646-57212948	S6_57159560	-44.086	-53.388	0.06632	3.6979e-05	0.176027	A	cumulative response
				S6_57159773	-43.873	-53.175	0.05756	4.7054e-05	0.176027	A	cumulative response
SET domain-containing protein	Sb07g021230	7	55152104-55153588	S7_55198507	46.403	44.919	0.07649	4.6805e-06	0.190361	A	cold
				S7_55198507	46.403	44.919	0.07235	8.0396e-06	0.158722	ΦPSII	cold
				S7_55198512	46.408	44.924	0.07649	4.6805e-06	0.190361	A	cold
				S7_55198512	46.408	44.924	0.07235	8.0396e-06	0.158722	ΦPSII	cold
				S7_55202510	50.406	48.922	0.0922	3.3832e-07	0.0412795	A	cold
				S7_55202510	50.406	48.922	0.06942	1.1178e-05	0.174294	A	cumulative response
				S7_55202510	50.406	48.922	0.0824	1.3665e-06	0.154187	ΦPSII	cold
				S7_55202510	50.406	48.922	0.06939	1.1646e-05	0.151811	ΦPSII	cumulative response
				S7_55202510	50.406	48.922	0.06774	1.6192e-05	0.199475	qP	cumulative response
YGL010w	Sb07g021240	7	55155045-55156366	S7_55198507	43.462	42.141	0.07649	4.6805e-06	0.190361	A	cold
				S7_55198507	43.462	42.141	0.07235	8.0396e-06	0.158722	ΦPSII	cold
				S7_55198512	43.467	42.146	0.07649	4.6805e-06	0.190361	A	cold
				S7_55198512	43.467	42.146	0.07235	8.0396e-06	0.158722	ΦPSII	cold
				S7_55202510	47.465	46.144	0.0922	3.3832e-07	0.0412795	A	cold
				S7_55202510	47.465	46.144	0.06942	1.1178e-05	0.174294	A	cumulative response
				S7_55202510	47.465	46.144	0.0824	1.3665e-06	0.154187	ΦPSII	cold
				S7_55202510	47.465	46.144	0.06939	1.1646e-05	0.151811	ΦPSII	cumulative response
				S7_55202510	47.465	46.144	0.06774	1.6192e-05	0.199475	qP	cumulative response
polypyrimidine tract-binding protein	Sb07g021250	7	55185950-55193099	S7_55198507	12.557	5.408	0.07649	4.6805e-06	0.190361	A	cold
				S7_55198507	12.557	5.408	0.07235	8.0396e-06	0.158722	ΦPSII	cold
				S7_55198512	12.562	5.413	0.07649	4.6805e-06	0.190361	A	cold
				S7_55198512	12.562	5.413	0.07235	8.0396e-06	0.158722	ΦPSII	cold
				S7_55202510	16.56	9.411	0.0922	3.3832e-07	0.0412795	A	cold
				S7_55202510	16.56	9.411	0.06942	1.1178e-05	0.174294	A	cumulative response
				S7_55202510	16.56	9.411	0.0824	1.3665e-06	0.154187	ΦPSII	cold
				S7_55202510	16.56	9.411	0.06939	1.1646e-05	0.151811	ΦPSII	cumulative response
				S7_55202510	16.56	9.411	0.06774	1.6192e-05	0.199475	qP	cumulative response
Light-harvesting chlorophyll-protein complex I subunit A4	Sb07g021260	7	55195850-55197413	S7_55198507	2.657	1.094	0.07649	4.6805e-06	0.190361	A	cold
				S7_55198507	2.657	1.094	0.07235	8.0396e-06	0.158722	ΦPSII	cold
				S7_55198512	2.662	1.099	0.07649	4.6805e-06	0.190361	A	cold
				S7_55198512	2.662	1.099	0.07235	8.0396e-06	0.158722	ΦPSII	cold
				S7_55202510	6.66	5.097	0.0922	3.3832e-07	0.0412795	A	cold
				S7_55202510	6.66	5.097	0.06942	1.1178e-05	0.174294	A	cumulative response
				S7_55202510	6.66	5.097	0.0824	1.3665e-06	0.154187	ΦPSII	cold
				S7_55202510	6.66	5.097	0.06939	1.1646e-05	0.151811	ΦPSII	cumulative response
				S7_55202510	6.66	5.097	0.06774	1.6192e-05	0.199475	qP	cumulative response
lipoate protein ligase	Sb07g021270	7	55198141-55206263	S7_55198507	0.366	-7.756	0.07649	4.6805e-06	0.190361	A	cold
				S7_55198507	0.366	-7.756	0.07235	8.0396e-06	0.158722	ΦPSII	cold
				S7_55198512	0.371	-7.751	0.07649	4.6805e-06	0.190361	A	cold
				S7_55198512	0.371	-7.751	0.07235	8.0396e-06	0.158722	ΦPSII	cold
				S7_55202510	4.369	-3.753	0.0922	3.3832e-07	0.0412795	A	cold
				S7_55202510	4.369	-3.753	0.06942	1.1178e-05	0.174294	A	cumulative response
				S7_55202510	4.369	-3.753	0.0824	1.3665e-06	0.154187	ΦPSII	cold
				S7_55202510	4.369	-3.753	0.06939	1.1646e-05	0.151811	ΦPSII	cumulative response
				S7_55202510	4.369	-3.753	0.06774	1.6192e-05	0.199475	qP	cumulative response
				S7_55198507	0.366	-7.756	0.07649	4.6805e-06	0.190361	A	cold
				S7_55198507	0.366	-7.756	0.07235	8.0396e-06	0.158722	ΦPSII	cold
				S7_55198512	0.371	-7.751	0.07649	4.6805e-06	0.190361	A	cold
				S7_55198512	0.371	-7.751	0.07235	8.0396e-06	0.158722	ΦPSII	cold
				S7_55202510	4.369	-3.753	0.0922	3.3832e-07	0.0412795	A	cold
				S7_55202510	4.369	-3.753	0.06942	1.1178e-05	0.174294	A	cumulative response
				S7_55202510	4.369	-3.753	0.0824	1.3665e-06	0.154187	ΦPSII	cold
				S7_55202510	4.369	-3.753	0.06939	1.1646e-05	0.151811	ΦPSII	cumulative response
				S7_55202510	4.369	-3.753	0.06774	1.6192e-05	0.199475	qP	cumulative response
MYB family transcription factor	Sb07g021280	7	55219715-55222512	S7_55198507	-21.208	-24.005	0.07649	4.6805e-06	0.190361	A	cold
				S7_55198507	-21.208	-24.005	0.07235	8.0396e-06	0.158722	ΦPSII	cold
				S7_55198512	-21.203	-24	0.07649	4.6805e-06	0.190361	A	cold
				S7_55198512	-21.203	-24	0.07235	8.0396e-06	0.158722	ΦPSII	cold
				S7_55202510	-17.205	-20.002	0.0922	3.3832e-07	0.0412795	A	cold
				S7_55202510	-17.205	-20.002	0.06942	1.1178e-05	0.174294	A	cumulative response
				S7_55202510	-17.205	-20.002	0.0824	1.3665e-06	0.154187	ΦPSII	cold
				S7_55202510	-17.205	-20.002	0.06939	1.1646e-05	0.151811	ΦPSII	cumulative response
				S7_55202510	-17.205	-20.002	0.06774	1.6192e-05	0.199475	qP	cumulative response
expressed protein	Sb08g004390	8	5257369-5260353	S8_5297131	39.762	36.778	0.06737	1.31e-05	0.161692	E	control
amidase family protein	Sb08g004400	8	5263138-5267799	S8_5297131	33.993	29.332	0.06737	1.31e-05	0.161692	E	control
beta-galactosidase precursor	Sb08g004410	8	5275015-5291668	S8_5297131	22.116	5.463	0.06737	1.31e-05	0.161692	E	control
plant protein of unknown function DUF869 domain containing protein	Sb08g004420	8	5294545-5299196	S8_5297131	2.586	-2.065	0.06737	1.31e-05	0.161692	E	control
glyoxal oxidase-related	Sb08g004430	8	5314574-5315860	S8_5297131	-17.443	-18.729	0.06737	1.31e-05	0.161692	E	control
receptor-like protein kinase 2 precursor	Sb08g004450	8	5332351-5333913	S8_5297131	-35.22	-36.782	0.06737	1.31e-05	0.161692	E	control
OsWAK32 - OsWAK receptor-like protein kinase	Sb08g004460	8	5339414-5345358	S8_5297131	-42.283	-48.227	0.06737	1.31e-05	0.161692	E	control
OsAPx6 - Stromal Ascorbate Peroxidase encoding gene 5,8	Sb08g004880	8	6062693-6066807	S8_6112580	49.887	45.773	0.10383	7.9325e-07	0.0954963	A	control
				S8_6112580	49.887	45.773	0.08825	3.69e-06	0.161692	E	control
				S8_6112580	49.887	45.773	0.08426	6.8695e-06	0.155304	ΦPSII	control
				S8_6112866	50.173	46.059	0.07667	7.51e-05	0.161692	E	control
dynamin family protein	Sb08g004890	8	6067531-6074823	S8_6112580	45.049	37.757	0.10383	7.9325e-07	0.0954963	A	control
				S8_6112580	45.049	37.757	0.08825	3.69e-06	0.161692	E	control
				S8_6112580	45.049	37.757	0.08426	6.8695e-06	0.155304	ΦPSII	control
				S8_6112866	45.335	38.043	0.07667	7.51e-05	0.161692	E	control
transcriptional regulator Sir2 family protein	Sb08g004900	8	6081334-6086296	S8_6112580	31.246	26.284	0.10383	7.9325e-07	0.0954963	A	control
				S8_6112580	31.246	26.284	0.08825	3.69e-06	0.161692	E	control
				S8_6112580	31.246	26.284	0.08426	6.8695e-06	0.155304	ΦPSII	control
				S8_6112866	31.532	26.57	0.07667	7.51e-05	0.161692	E	control
pectate lyase family protein	Sb08g004905	8	6110157-6111426	S8_6112580	2.423	1.154	0.10383	7.9325e-07	0.0954963	A	control
				S8_6112580	2.423	1.154	0.08825	3.69e-06	0.161692	E	control
				S8_6112580	2.423	1.154	0.08426	6.8695e-06	0.155304	ΦPSII	control
				S8_6112866	2.709	1.44	0.07667	7.51e-05	0.161692	E	control
RNA polymerases N 8 kDa subunit	Sb08g004910	8	6111731-6115200	S8_6112580	0.849	-2.62	0.10383	7.9325e-07	0.0954963	A	control
				S8_6112580	0.849	-2.62	0.08825	3.69e-06	0.161692	E	control
				S8_6112580	0.849	-2.62	0.08426	6.8695e-06	0.155304	ΦPSII	control
				S8_6112866	1.135	-2.334	0.07667	7.51e-05	0.161692	E	control
amino acid transporter	Sb08g004915	8	6154129-6155061	S8_6112580	-41.549	-42.481	0.10383	7.9325e-07	0.0954963	A	control
				S8_6112580	-41.549	-42.481	0.08825	3.69e-06	0.161692	E	control
				S8_6112580	-41.549	-42.481	0.08426	6.8695e-06	0.155304	ΦPSII	control
				S8_6112866	-41.263	-42.195	0.07667	7.51e-05	0.161692	E	control
expressed protein	Sb08g004920	8	6157839-6158613	S8_6112580	-45.259	-46.033	0.10383	7.9325e-07	0.0954963	A	control
				S8_6112580	-45.259	-46.033	0.08825	3.69e-06	0.161692	E	control
				S8_6112580	-45.259	-46.033	0.08426	6.8695e-06	0.155304	ΦPSII	control
				S8_6112866	-44.973	-45.747	0.07667	7.51e-05	0.161692	E	control
glutathione S-transferase	Sb08g007310	8	12641516-12642595	S8_12680072	38.556	37.477	0.05664	5.3581e-05	0.160796	E	cold
				S8_12680072	38.556	37.477	0.06147	3.4972e-05	0.175556	E	cumulative response
				S8_12680072	38.556	37.477	0.06233	2.8527e-05	0.143501	gs	cumulative response
				S8_12680073	38.557	37.478	0.05664	5.3581e-05	0.160796	E	cold
				S8_12680073	38.557	37.478	0.06147	3.4972e-05	0.175556	E	cumulative response
				S8_12680073	38.557	37.478	0.06233	2.8527e-05	0.143501	gs	cumulative response
				S8_12680135	38.619	37.54	0.05984	4.2609e-05	0.175556	E	cumulative response
				S8_12680144	38.628	37.549	0.05984	4.2609e-05	0.175556	E	cumulative response
glutathione S-transferase	Sb08g007340	8	12679424-12680402	S8_12680072	0.648	-0.33	0.05664	5.3581e-05	0.160796	E	cold
				S8_12680072	0.648	-0.33	0.06147	3.4972e-05	0.175556	E	cumulative response
				S8_12680072	0.648	-0.33	0.06233	2.8527e-05	0.143501	gs	cumulative response
				S8_12680073	0.649	-0.329	0.05664	5.3581e-05	0.160796	E	cold
				S8_12680073	0.649	-0.329	0.06147	3.4972e-05	0.175556	E	cumulative response
				S8_12680073	0.649	-0.329	0.06233	2.8527e-05	0.143501	gs	cumulative response
				S8_12680135	0.711	-0.267	0.05984	4.2609e-05	0.175556	E	cumulative response
				S8_12680144	0.72	-0.258	0.05984	4.2609e-05	0.175556	E	cumulative response
12-oxophytodienoate reductase	Sb08g007360	8	12880958-12901601	S8_12840137	-40.821	-61.464	0.06442	4.1526e-05	0.151811	ΦPSII	cumulative response
				S8_12840142	-40.816	-61.459	0.06442	4.1526e-05	0.151811	ΦPSII	cumulative response
				S8_12840634	-40.324	-60.967	0.0689	3.7457e-05	0.175556	E	cumulative response
				S8_12862645	-18.313	-38.956	0.06459	4.8496e-05	0.175556	E	cumulative response
				S8_12878394	-2.564	-23.207	0.05591	8.7631e-05	0.175556	E	cumulative response
				S8_12878408	-2.55	-23.193	0.05799	7.1853e-05	0.175556	E	cumulative response
				S8_12878430	-2.528	-23.171	0.05591	8.7631e-05	0.175556	E	cumulative response
				S8_12880781	-0.177	-20.82	0.07507	6.341e-06	0.174294	A	cumulative response
				S8_12880781	-0.177	-20.82	0.07412	6.5269e-06	0.175556	E	cumulative response
				S8_12880781	-0.177	-20.82	0.06797	1.5837e-05	0.143501	gs	cumulative response
				S8_12880781	-0.177	-20.82	0.07705	5.803e-06	0.151811	ΦPSII	cumulative response
Os4bglu11 - beta-glucosidase homologue, similar to Os4Bglu12 exoglucanase/beta-glucosidase	Sb08g007586	8	13544669-13573750	S8_13516013	-28.656	-57.737	0.06692	4.9503e-05	0.175556	E	cumulative response
				S8_13516013	-28.656	-57.737	0.06958	4.5591e-05	0.151811	ΦPSII	cumulative response
				S8_13516013	-28.656	-57.737	0.07015	4.61e-05	0.1735	qP	ratio control-cold
				S8_13516046	-28.623	-57.704	0.06692	4.9503e-05	0.175556	E	cumulative response
				S8_13516046	-28.623	-57.704	0.06958	4.5591e-05	0.151811	ΦPSII	cumulative response
				S8_13516046	-28.623	-57.704	0.07015	4.61e-05	0.1735	qP	ratio control-cold
				S8_13573679	29.01	-0.071	0.06213	2.8721e-05	0.174294	A	cumulative response
				S8_13573679	29.01	-0.071	0.06115	3.3247e-05	0.175556	E	cumulative response
				S8_13573679	29.01	-0.071	0.06686	1.7616e-05	0.151811	ΦPSII	cumulative response
				S8_13573679	29.01	-0.071	0.06045	4.625e-05	0.199475	qP	cumulative response
DNA binding protein	Sb08g007600	8	13724240-13724964	S8_13743462	19.222	18.498	0.06452	5.6597e-05	0.175556	E	cumulative response
				S8_13750158	25.918	25.194	0.06764	1.9436e-05	0.174294	A	cumulative response
				S8_13750158	25.918	25.194	0.06701	2.383e-05	0.175556	E	cumulative response
				S8_13750158	25.918	25.194	0.07442	8.8802e-06	0.151811	ΦPSII	cumulative response
				S8_13750158	25.918	25.194	0.05876	7.0354e-05	0.199475	qP	cumulative response
Os6bglu24 - beta-glucosidase homologue, similar to G. max isohydroxyurate hydrolase	Sb08g007610	8	13743124-13746145	S8_13743462	0.338	-2.683	0.06452	5.6597e-05	0.175556	E	cumulative response
				S8_13750158	7.034	4.013	0.06764	1.9436e-05	0.174294	A	cumulative response
				S8_13750158	7.034	4.013	0.06701	2.383e-05	0.175556	E	cumulative response
				S8_13750158	7.034	4.013	0.07442	8.8802e-06	0.151811	ΦPSII	cumulative response
				S8_13750158	7.034	4.013	0.05876	7.0354e-05	0.199475	qP	cumulative response
expressed protein	Sb08g007690	8	14246217-14247229	S8_14211593	-34.624	-35.636	0.07349	3.583e-05	0.176027	A	cumulative response
				S8_14211593	-34.624	-35.636	0.06836	5.2333e-05	0.175556	E	cumulative response
				S8_14211593	-34.624	-35.636	0.08697	9.7967e-06	0.151811	ΦPSII	cumulative response
				S8_14230156	-16.061	-17.073	0.0752	7.2311e-06	0.158722	ΦPSII	cold
				S8_14230156	-16.061	-17.073	0.06856	3.1959e-05	0.151811	ΦPSII	cumulative response
				S8_14235598	-10.619	-11.631	0.06653	2.6936e-05	0.174294	A	cumulative response
				S8_14235598	-10.619	-11.631	0.06845	1.5439e-05	0.160796	E	cold
				S8_14235598	-10.619	-11.631	0.0583	6.8941e-05	0.175556	E	cumulative response
				S8_14235598	-10.619	-11.631	0.06261	3.7591e-05	0.143501	gs	cumulative response
				S8_14235598	-10.619	-11.631	0.08338	2.6033e-06	0.154187	ΦPSII	cold
				S8_14235598	-10.619	-11.631	0.0886	1.5596e-06	0.151811	ΦPSII	cumulative response
				S8_14235598	-10.619	-11.631	0.07454	1.4872e-05	0.199475	qP	cumulative response
peptide transporter PTR3-A	Sb08g007710	8	14469524-14473058	S8_14499100	29.576	26.042	0.08604	9.0452e-06	0.174294	A	cumulative response
				S8_14499100	29.576	26.042	0.09115	4.5171e-06	0.175556	E	cumulative response
				S8_14499100	29.576	26.042	0.09165	4.8984e-06	0.143501	gs	cumulative response
				S8_14499100	29.576	26.042	0.07621	3.8536e-05	0.151811	ΦPSII	cumulative response
osFTL7 FT-Like7 homologous to Flowering Locus T gene; contains Pfam profile PF01161: Phosphatidylethanolamine-binding protein	Sb08g008180	8	15206989-15207712	S8_15244004	37.015	36.292	0.07347	2.3685e-05	0.175556	E	cumulative response
				S8_15244004	37.015	36.292	0.07621	2.5048e-05	0.132473	gs	cold
				S8_15244004	37.015	36.292	0.07146	3.2916e-05	0.143501	gs	cumulative response
	Sb08g008190	8	15287435-15289117	S8_15244004	-43.431	-45.113	0.07347	2.3685e-05	0.175556	E	cumulative response
				S8_15244004	-43.431	-45.113	0.07621	2.5048e-05	0.132473	gs	cold
				S8_15244004	-43.431	-45.113	0.07146	3.2916e-05	0.143501	gs	cumulative response
				S8_15288904	1.469	-0.213	0.07004	2.2965e-05	0.160796	E	cold
				S8_15326960	39.525	37.843	0.0839	1.9036e-06	0.160796	E	cold
				S8_15326960	39.525	37.843	0.08351	1.9957e-06	0.132473	gs	cold
				S8_15326960	39.525	37.843	0.06514	2.4232e-05	0.143501	gs	cumulative response
	Sb08g008200	8	15288354-15288971	S8_15244004	-44.35	-44.967	0.07347	2.3685e-05	0.175556	E	cumulative response
				S8_15244004	-44.35	-44.967	0.07621	2.5048e-05	0.132473	gs	cold
				S8_15244004	-44.35	-44.967	0.07146	3.2916e-05	0.143501	gs	cumulative response
				S8_15288904	0.55	-0.067	0.07004	2.2965e-05	0.160796	E	cold
				S8_15326960	38.606	37.989	0.0839	1.9036e-06	0.160796	E	cold
				S8_15326960	38.606	37.989	0.08351	1.9957e-06	0.132473	gs	cold
				S8_15326960	38.606	37.989	0.06514	2.4232e-05	0.143501	gs	cumulative response
cysteine-rich receptor-like protein kinase 7 precursor	Sb08g015237	8	39996268-40010357	S8_39996123	-0.145	-14.234	0.078	4.005e-05	0.176027	A	cumulative response
				S8_39996123	-0.145	-14.234	0.08731	1.9234e-05	0.151811	ΦPSII	cumulative response
				S8_39996123	-0.145	-14.234	0.08538	3.3078e-05	0.199475	qP	cumulative response
jasmonate-induced protein	Sb08g015240	8	40010905-40013375	S8_39996123	-14.782	-17.252	0.078	4.005e-05	0.176027	A	cumulative response
				S8_39996123	-14.782	-17.252	0.08731	1.9234e-05	0.151811	ΦPSII	cumulative response
				S8_39996123	-14.782	-17.252	0.08538	3.3078e-05	0.199475	qP	cumulative response
pumilio-family RNA binding repeat domain containing protein	Sb08g015290	8	40201005-40203632	S8_40251965	50.96	48.333	0.06942	1.8183e-05	0.160796	E	control
				S8_40251965	50.96	48.333	0.07523	9.1556e-06	0.132473	gs	cold
tetratricopeptide-like helical	Sb08g015300	8	40227229-40228737	S8_40251965	24.736	23.228	0.06942	1.8183e-05	0.160796	E	control
				S8_40251965	24.736	23.228	0.07523	9.1556e-06	0.132473	gs	cold
Adenine nucleotide alpha hydrolases-like superfamily protein	Sb08g015550	8	41621905-41624304	S8_41646139	24.234	21.835	0.07782	1.95e-05	0.094671	gs	ratio control-cold
				S8_41646157	24.252	21.853	0.07782	1.95e-05	0.094671	gs	ratio control-cold
				S8_41646166	24.261	21.862	0.07782	1.95e-05	0.094671	gs	ratio control-cold
nitrilase-associated protein	Sb08g015560	8	41694836-41698217	S8_41697029	2.193	-1.188	0.06974	5.079e-05	0.160796	E	control
				S8_41741843	47.007	43.626	0.06289	3.2504e-05	0.160796	E	control
				S8_41741843	47.007	43.626	0.06522	2.9625e-05	0.132473	gs	cold
				S8_41697029	2.193	-1.188	0.06974	5.079e-05	0.160796	E	control
				S8_41741843	47.007	43.626	0.06289	3.2504e-05	0.160796	E	control
				S8_41741843	47.007	43.626	0.06522	2.9625e-05	0.132473	gs	cold
expressed protein	Sb08g015570	8	41701054-41703371	S8_41697029	-4.025	-6.342	0.06974	5.079e-05	0.160796	E	control
				S8_41741843	40.789	38.472	0.06289	3.2504e-05	0.160796	E	control
				S8_41741843	40.789	38.472	0.06522	2.9625e-05	0.132473	gs	cold
glycine-rich RNA-binding protein 7	Sb08g015580	8	41703743-41706928	S8_41697029	-6.714	-9.899	0.06974	5.079e-05	0.160796	E	control
				S8_41741843	38.1	34.915	0.06289	3.2504e-05	0.160796	E	control
				S8_41741843	38.1	34.915	0.06522	2.9625e-05	0.132473	gs	cold
cyclin	Sb08g015590	8	41710871-41715414	S8_41697029	-13.842	-18.385	0.06974	5.079e-05	0.160796	E	control
				S8_41741843	30.972	26.429	0.06289	3.2504e-05	0.160796	E	control
				S8_41741843	30.972	26.429	0.06522	2.9625e-05	0.132473	gs	cold
nitrilase	Sb08g015600	8	41728856-41738780	S8_41697029	-31.827	-41.751	0.06974	5.079e-05	0.160796	E	control
				S8_41741843	12.987	3.063	0.06289	3.2504e-05	0.160796	E	control
				S8_41741843	12.987	3.063	0.06522	2.9625e-05	0.132473	gs	cold
OsFBX164 - F-box domain containing protein	Sb08g015610	8	41740945-41742153	S8_41697029	-43.916	-45.124	0.06974	5.079e-05	0.160796	E	control
				S8_41741843	0.898	-0.31	0.06289	3.2504e-05	0.160796	E	control
				S8_41741843	0.898	-0.31	0.06522	2.9625e-05	0.132473	gs	cold
ZOS12-05 - C2H2 zinc finger protein	Sb08g015620	8	41756389-41760783	S8_41741843	-14.546	-18.94	0.06289	3.2504e-05	0.160796	E	control
				S8_41741843	-14.546	-18.94	0.06522	2.9625e-05	0.132473	gs	cold
ureide permease	Sb08g015630	8	41760957-41765372	S8_41741843	-19.114	-23.529	0.06289	3.2504e-05	0.160796	E	control
				S8_41741843	-19.114	-23.529	0.06522	2.9625e-05	0.132473	gs	cold
				S8_41741843	-19.114	-23.529	0.06289	3.2504e-05	0.160796	E	control
				S8_41741843	-19.114	-23.529	0.06522	2.9625e-05	0.132473	gs	cold
expressed protein	Sb08g015640	8	41818179-41823709	S8_41851064	32.885	27.355	0.06699	5.0651e-05	0.160796	E	control
				S8_41851064	32.885	27.355	0.0753	2.1433e-05	0.132473	gs	cold
				S8_41851065	32.886	27.356	0.06699	5.0651e-05	0.160796	E	control
				S8_41851065	32.886	27.356	0.0753	2.1433e-05	0.132473	gs	cold
expressed protein	Sb08g015650	8	41830785-41833793	S8_41851064	20.279	17.271	0.06699	5.0651e-05	0.160796	E	control
				S8_41851064	20.279	17.271	0.0753	2.1433e-05	0.132473	gs	cold
				S8_41851065	20.28	17.272	0.06699	5.0651e-05	0.160796	E	control
				S8_41851065	20.28	17.272	0.0753	2.1433e-05	0.132473	gs	cold
ureide permease	Sb08g016060	8	42400363-42403570	S8_42372182	-28.181	-31.388	0.07019	5.201e-05	0.160796	E	cold
				S8_42372182	-28.181	-31.388	0.07502	3.0678e-05	0.132473	gs	cold
				S8_42372182	-28.181	-31.388	0.07851	2.6505e-05	0.151811	ΦPSII	cumulative response
				S8_42415258	14.895	11.688	0.06049	4.4417e-05	0.160796	E	cold
cytochrome P450	Sb08g016070	8	42482645-42484285	S8_42486812	4.167	2.527	0.07646	1.4466e-05	0.160796	E	cold
				S8_42486812	4.167	2.527	0.07363	2.6111e-05	0.132473	gs	cold
				S8_42486812	4.167	2.527	0.09608	1.25e-06	0.110746	E	ratio control-cold
				S8_42486812	4.167	2.527	0.08393	4.9e-06	0.0647247	gs	ratio control-cold
translation initiation factor	Sb08g016084	8	42528808-42529786	S8_42486812	-41.996	-42.974	0.07646	1.4466e-05	0.160796	E	cold
				S8_42486812	-41.996	-42.974	0.07363	2.6111e-05	0.132473	gs	cold
				S8_42535293	6.485	5.507	0.06936	1.6625e-05	0.160796	E	cold
				S8_42535293	6.485	5.507	0.06675	2.4749e-05	0.132473	gs	cold
OsFBDUF23 - F-box and DUF domain containing protein	Sb08g016130	8	42773121-42774327	S8_42774340	1.219	0.013	0.07345	1.9085e-05	0.160796	E	cold
				S8_42774340	1.219	0.013	0.07909	1.124e-05	0.132473	gs	cold
expressed protein	Sb08g016140	8	42782187-42783500	S8_42774340	-7.847	-9.16	0.07345	1.9085e-05	0.160796	E	cold
				S8_42774340	-7.847	-9.16	0.07909	1.124e-05	0.132473	gs	cold
